# Supplementary material for: Identification of Stress-Related Genes and a Comparative Analysis of the Amino Acid Compositions of Translated Coding Sequences Based on Draft Genome Sequences of Antarctic Yeasts
Source: Front Microbiol. 2021 Feb 5;12:623171. doi: 10.3389/fmicb.2021.623171 (PMC7902016; doi:10.3389/fmicb.2021.623171)
Supplement: Supplementary Table 1 — Summary of draft genome of Antarctic yeasts. [file Table_1.XLSX]

## Sheet: Sheet1
	Table S1. Summary of draft genome of Antarctic yeasts.
	Yeast	Raw reads	G+C (%)	Contigs		N50	Size (Mb)	BUSCO	CDS		tRNAs
				N°	max			C (%)	Predicted	Annotated	N°	Clusters
	C. sake	16793208	37.1	720	1403455	488857	13.1	78	45797	11096	499	88
	Cryptococcus sp.	16729256	50.6	236	917023	307616	16.2	75	28858	6062	89	10
	L. creatinivorum	16705878	59.6	11567	559535	8008	30.7	68	68860	16726	156	22
	M. gelida	17909336	54.9	506	492053	169730	21.6	64	54872	5566	234	27
	P. glacialis	16688468	50.4	253	620390	272313	15.9	71	28026	5979	49	8
	Tetracladium sp.	16818238	49.1	126	1384504	923009	10.7	68	37036	10312	52	9
	V. victoriae	17270642	49.1	94	5388898	1245840	11.7	67	36955	9587	54	10
	W. anomalus	17923324	55.5	471	492053	183981	19.8	59	23034	2488	63	9
	Coding sequences (CDS) were predicted by Augustus. For a tRNA cluster, two or more tRNA coding genes within a distance of 1000 nt in the genome were considered.
