# Supplementary material for: Identification of Stress-Related Genes and a Comparative Analysis of the Amino Acid Compositions of Translated Coding Sequences Based on Draft Genome Sequences of Antarctic Yeasts
Source: Front Microbiol. 2021 Feb 5;12:623171. doi: 10.3389/fmicb.2021.623171 (PMC7902016; doi:10.3389/fmicb.2021.623171)
Supplement: Supplementary Table 3 — Comparison of amino acid content of CDS groups among yeasts. Only the results with significant differences are shown (ANOVA-Tukey, p < 0.05). [file Table_3.XLSX]

## Sheet: SInter1 (2)
	Table S3. Comparison of amino acid content of CDS groups among yeasts. Only the results with significant differences are shown (ANOVA-Tukey, p < 0.05).
				Amino acid 2-1
	Sp1	Sp2	CDS group	A	C	D	E	F	G	H	I	K	L	M	N	P	Q	R	S	T	V	W	Y
	C. sake	Cryptococcus sp.	AARE	1.97698				-0.778801			-1.52634			0.571255	-1.63853								-1.06554
	C. sake	Cryptococcus sp.	CAPR	3.40184				-0.91268	1.90949		-2.2591	-2.03097	-1.50995	0.549194	-2.80826	1.82686	-0.427456	1.85211			0.763589	0.295253	-1.03042
	C. sake	Cryptococcus sp.	CHFC	2.37748				-0.884528	1.61246		-1.34868	-1.5834			-1.6718			1.29771					-0.857961
	C. sake	Cryptococcus sp.	CYPR	3.6201				-1.17082	1.69391		-2.07629	-1.9631			-2.7297	1.13323		2.00895					-1.06665
	C. sake	Cryptococcus sp.	DRPR	3.15421				-0.959001	2.58559		-2.25442	-2.10773	-1.45539	0.62794	-2.62014	1.19848		1.60282			0.997907	0.37727	-0.791152
	C. sake	Cryptococcus sp.	DRRP	3.04334				-1.29816	2.67238		-2.01986	-1.94249	-1.36959	0.65801	-2.51905	1.4517		1.38994			0.722425	0.354794	-0.993918
	C. sake	Cryptococcus sp.	ENZY	2.22753	-0.0864146			-1.1311	1.62413		-1.58886	-1.78964	-0.78925	0.390777	-1.90022	1.40828		1.51187	0.719739	0.308908	0.246049	0.249509	-1.11164
	C. sake	Cryptococcus sp.	EXOS	1.90474				-0.662857	0.944591		-1.40297	-1.98293		0.518632	-1.53373	1.01252		1.16506					-0.744769
	C. sake	Cryptococcus sp.	GLYC	2.06063				-1.73412	1.96488		-1.95352	-2.23275	-1.26329		-1.66432	2.37892		1.91342					-1.55837
	C. sake	Cryptococcus sp.	LIBP	2.06211				-2.00641			-1.43586				-1.46705								-1.35226
	C. sake	Cryptococcus sp.	MERB	2.86678				-0.900808	2.27884		-2.11444	-2.83107		0.557269	-2.43568	1.52522		1.64105				0.333637	-1.02311
	C. sake	Cryptococcus sp.	METR									-2.80668
	C. sake	Cryptococcus sp.	MIBI	2.33327				-0.806521	1.88151		-1.20816	-3.03798			-2.24712	1.50031		1.2161	1.25534		0.920657	0.399587	-0.812059
	C. sake	Cryptococcus sp.	PEPT	2.84437				-1.10388	1.21472		-1.46439	-1.54725	-0.949852		-2.25564	1.72413		1.19973					-1.24801
	C. sake	Cryptococcus sp.	PPAP	2.76992				-1.1252	1.83		-2.10691	-2.6515			-2.32554	2.3898		1.92447	1.32329				-1.00174
	C. sake	Cryptococcus sp.	PREN												-2.31312
	C. sake	Cryptococcus sp.	PRKI	3.51517				-0.896506	2.74707		-2.57152	-2.82075	-1.33297		-2.88261	1.86678		1.91945					-1.18475
	C. sake	Cryptococcus sp.	PROT	1.86825							-1.37192	-2.09846		0.669728	-2.08285			1.35898					-0.901118
	C. sake	Cryptococcus sp.	RIBI	3.02185				-1.02951	2.50414		-2.22436	-2.75645		0.369768	-2.22879	1.18515		1.46639			0.606275	0.347065	-0.951207
	C. sake	Cryptococcus sp.	RIBO	1.11206			1.35783		1.13771		-0.833981	-2.37712			-1.52473	1.15711			1.45065		-0.868498	0.530624	-0.679166
	C. sake	Cryptococcus sp.	SPLI	3.71737				-0.565642	2.15026		-2.54793	-1.9072	-1.17493	0.576925	-2.48956	1.20431		1.92078					-0.960255
	C. sake	Cryptococcus sp.	TLFA	2.72792				-0.979277	1.8375		-1.83275	-2.51735			-1.80088	1.58378		1.8188
	C. sake	Cryptococcus sp.	TNFA	3.24377				-0.861374	3.8912		-1.40796	-2.56925	-1.73246	0.715354	-3.22907	1.68297	-1.30063	1.93874					-0.868217
	C. sake	Cryptococcus sp.	TRBI	3.10943				-1.03494	2.51758		-2.2893	-2.60863		0.362019	-2.27168	1.19984		1.53243			0.544089	0.341427	-0.966504
	C. sake	Cryptococcus sp.	TRMA	3.21699				-0.92005	2.39424		-1.74243	-2.37101	-1.20809	0.520004	-2.8191	1.32324	-0.679683	1.79065			0.75929		-0.691208
	C. sake	Cryptococcus sp.	UBSY	3.96223	-0.323655			-1.26475	2.44499		-2.6495	-1.98841	-1.84481	0.559841	-2.81991	1.72006		2.05516			0.854513	0.315689	-1.31198
	L. creatinivorum	Cryptococcus sp.	AARE	-1.14555
	L. creatinivorum	Cryptococcus sp.	CAPR	-0.779162	0.208045									0.347145						0.384083
	L. creatinivorum	Cryptococcus sp.	DRPR											0.52531
	L. creatinivorum	Cryptococcus sp.	DRRP	-0.890416										0.550832							0.88014
	L. creatinivorum	Cryptococcus sp.	ENZY	-0.87243			-0.412478				0.483302			0.321769	0.147909					0.211926	0.252462	0.166633
	L. creatinivorum	Cryptococcus sp.	EXOS											0.447579
	L. creatinivorum	Cryptococcus sp.	MERB	-1.13904										0.474406
	L. creatinivorum	Cryptococcus sp.	MIBI	-0.783886										0.347058
	L. creatinivorum	Cryptococcus sp.	PEPT								0.768016			0.371765
	L. creatinivorum	Cryptococcus sp.	PPAP	-1.13012
	L. creatinivorum	Cryptococcus sp.	PREN																	1.85846
	L. creatinivorum	Cryptococcus sp.	RIBI	-0.709068
	L. creatinivorum	Cryptococcus sp.	SPLI	-0.807701								0.750306		0.332979
	L. creatinivorum	Cryptococcus sp.	TNFA	-1.76023
	L. creatinivorum	Cryptococcus sp.	TRBI	-0.69776
	L. creatinivorum	Cryptococcus sp.	UBSY											0.424028
	L. creatinivorum	C. sake	AARE	-3.12252				0.791983			1.70508	1.08935			1.61108	-1.28543							1.06459
	L. creatinivorum	C. sake	CAPR	-4.181				0.750112	-1.92424		2.64587	2.18528	1.27817		2.77741	-1.98621		-1.83836				-0.233821	0.981144
	L. creatinivorum	C. sake	CHFC	-2.91218				0.816931			1.69905	1.86802			1.82504	-1.39166		-1.43575	-1.23533				0.907101
	L. creatinivorum	C. sake	CYPR	-4.29487				1.08256	-1.95179		2.42396	2.16915			2.7234	-1.82725		-1.92552					1.03253
	L. creatinivorum	C. sake	DRPR	-3.94967				0.842269	-2.3596		2.63114	1.81156	1.24208		2.69176	-1.4561		-1.45585					0.829485
	L. creatinivorum	C. sake	DRRP	-3.93376				0.898998	-2.12054		2.46884	1.67924	1.28581		2.62506	-1.7902		-1.61439				-0.270644	1.09315
	L. creatinivorum	C. sake	ENZY	-3.09996	0.149229	0.230695	-0.324171	1.10214	-1.4003		2.07216	1.76929	0.726616		2.04813	-1.62717		-1.67052	-0.978097			-0.0828755	1.21983
	L. creatinivorum	C. sake	EXOS	-2.50178				0.736496	-0.704246		1.69043	1.92402			1.54831	-1.28951		-1.44943	-0.991456				0.852085
	L. creatinivorum	C. sake	GLYC	-3.19667				1.98923	-1.77416		2.54124	1.99916			2.04555	-1.73925		-2.19237					1.89726
	L. creatinivorum	C. sake	LIBP	-2.16803				2.21637			1.62064				1.65753			-1.60492					1.52348
	L. creatinivorum	C. sake	MERB	-4.00583				0.923084	-1.73383		2.18507	2.75987			2.45605	-1.53575		-1.51956					1.02473
	L. creatinivorum	C. sake	METR	-2.48553							1.67561				1.43258								1.13394
	L. creatinivorum	C. sake	MIBI	-3.11716	0.252751			0.795487	-1.54683		1.53697	2.84295			2.22529	-1.58914		-1.28047	-1.37052		-0.654647	-0.2201	0.906187
	L. creatinivorum	C. sake	PEPT	-2.95932				1.13637	-1.0029		2.23241	1.53239			2.14718	-2.26807		-1.72913	-1.03163				1.25395
	L. creatinivorum	C. sake	PPAP	-3.90004		0.849324		1.01979	-1.75526		2.5473	2.18866			2.46547	-2.29129		-2.08525	-1.16285				0.903892
	L. creatinivorum	C. sake	PREN	-3.08042							2.42642				1.5304
	L. creatinivorum	C. sake	PRKI	-3.89067				0.808579	-2.49037		2.51506	2.62619	1.35462		2.99518	-1.91022		-1.96074					1.07097
	L. creatinivorum	C. sake	PROT	-2.20058							2.07679	1.84182			1.50959	-1.70538		-1.18471	-1.53307				1.00326
	L. creatinivorum	C. sake	RIBI	-3.73092				0.794071	-2.34578		2.34886	3.05132			2.18698	-1.49572		-1.52048	-0.738848			-0.209896	0.865061
	L. creatinivorum	C. sake	RIBO	-2.27898	-0.325343			0.533651			1.54074	2.84707			1.53031	-1.76817			-1.84662		0.828465		0.943412
	L. creatinivorum	C. sake	SPLI	-4.52507					-2.47401		2.85815	2.6575	1.17561		2.54752	-1.56142		-1.82401					1.09466
	L. creatinivorum	C. sake	TLFA	-3.3782				0.893475	-1.23112		1.98568	2.28609			1.68434	-1.25534		-1.46332	-1.19286
	L. creatinivorum	C. sake	TNFA	-5.00399					-3.27863		2.26727	1.45131	1.40456		3.99473	-2.01502	1.5349	-1.55132					1.05759
	L. creatinivorum	C. sake	TRBI	-3.80719				0.785609	-2.35076		2.40799	2.91025			2.23241	-1.50582		-1.57886	-0.73783			-0.204488	0.88488
	L. creatinivorum	C. sake	TRMA	-3.9837				0.797968	-2.36125		2.33929	2.29052	0.981996		2.88549	-1.78964	0.65393	-2.06919					0.714447
	L. creatinivorum	C. sake	UBSY	-4.41946	0.329785			1.08019	-2.40739		2.86847	2.17016	1.44684		2.86216	-2.03253		-2.00129	-0.922253				1.38385
	M. gelida	Cryptococcus sp.	AARE		0.402771										-0.780582
	M. gelida	Cryptococcus sp.	CAPR	0.808274	0.477037		-0.917882	-0.450362					-0.637597	0.72207					-1.41611	0.720421		0.241017
	M. gelida	Cryptococcus sp.	CYPR											0.776226					-1.94538
	M. gelida	Cryptococcus sp.	DRPR					-0.781232						0.769227
	M. gelida	Cryptococcus sp.	DRRP	1.20907	0.357946			-0.891459	1.00189					0.615799								0.340429
	M. gelida	Cryptococcus sp.	ENZY	0.881884	0.379721		-0.735935	-0.611131	0.5807		-1.01399	-0.76169	-0.296576	0.211383	-0.79481	0.682014		0.802295	0.373877	0.405332		0.465918	-0.363471
	M. gelida	Cryptococcus sp.	EXOS	1.01556	0.492187			-0.453197			-0.66441			0.476167	-0.587894
	M. gelida	Cryptococcus sp.	GLYC																			0.55912
	M. gelida	Cryptococcus sp.	MERB		0.302746									0.771616					-1.31492			0.393427
	M. gelida	Cryptococcus sp.	MIBI					-0.804093							-0.497229			0.820235
	M. gelida	Cryptococcus sp.	PEPT	1.47805	0.373264			-0.581304				-1.22288			-0.825742
	M. gelida	Cryptococcus sp.	PPAP											0.599186					-2.07453
	M. gelida	Cryptococcus sp.	PREN												-2.14593							1.05038
	M. gelida	Cryptococcus sp.	PRKI	1.6739										0.557431					-1.71687
	M. gelida	Cryptococcus sp.	PROT													-1.99949
	M. gelida	Cryptococcus sp.	RIBI	0.743496	0.285713		-0.844042	-0.647661						0.459197					-0.984342			0.280322
	M. gelida	Cryptococcus sp.	RIBO		0.502205										-0.836896							0.518127
	M. gelida	Cryptococcus sp.	SPLI					-0.707008			0.728733			0.669098		-1.09174			-2.15683				0.576339
	M. gelida	Cryptococcus sp.	TNFA	1.6025			-2.09793		2.20947		-3.12856	-2.98642	-2.56223			3.82528		1.40934	2.99531				-0.79717
	M. gelida	Cryptococcus sp.	TRBI	0.770384	0.282464		-0.839593	-0.6529						0.464674					-1.00571			0.279193
	M. gelida	Cryptococcus sp.	TRMA		0.444925									0.667039
	M. gelida	Cryptococcus sp.	UBSY					-0.685496			0.932316			0.841179		-1.82447			-2.74409
	M. gelida	C. sake	AARE												0.857952
	M. gelida	C. sake	CAPR	-2.59356	0.366505			0.462319	-2.00545		2.39488	1.89224	0.872353		2.64168	-2.21457	0.514733	-1.6395	-1.75523		-0.486117		1.1585
	M. gelida	C. sake	CHFC	-1.42788							1.30241	1.22766			1.47474	-1.09483			-1.32256				1.03036
	M. gelida	C. sake	CYPR	-2.82544					-1.41141		2.33821	1.82651			2.91951	-1.82986		-2.15644	-2.36548				1.51315
	M. gelida	C. sake	DRPR	-2.19659					-1.70142		1.56	1.44762			1.98614			-1.10804
	M. gelida	C. sake	DRRP	-1.83428	0.401257				-1.67049		1.501	1.53995	0.811542		2.0773	-1.14419		-1.05644					0.680037
	M. gelida	C. sake	ENZY	-1.34565	0.466135		-0.647628	0.519968	-1.04343		0.574867	1.02795	0.492674	-0.179394	1.10541	-0.726263		-0.709577	-0.345862		-0.220904	0.216409	0.748165
	M. gelida	C. sake	EXOS	-0.889186	0.282894						0.738565	1.38226			0.94584	-0.903203		-0.863003	-1.05104				0.830892
	M. gelida	C. sake	GLYC	-1.63674	0.509831			1.32528			1.77401	1.47006			1.09001	-1.61379		-1.42237	-1.78626			0.432423	1.08873
	M. gelida	C. sake	LIBP					1.78454	-2.03178														1.34529
	M. gelida	C. sake	MERB	-2.97392	0.368758	0.837216			-1.58482		2.25693	2.34763			2.67867	-2.22622		-1.7863	-1.61938				1.24923
	M. gelida	C. sake	MIBI	-1.75501	0.369916	0.593771			-1.65617		0.667957	2.51897			1.74989	-1.36443	0.580924		-1.04356		-1.0557		0.619997
	M. gelida	C. sake	PEPT	-1.36632	0.439196			0.522572			0.870718				1.4299	-1.48251		-0.82022					0.818641
	M. gelida	C. sake	PPAP	-2.53961		1.44819			-1.79319		2.68007	2.52388			2.7182	-3.30019		-2.25924	-3.39782				1.2731
	M. gelida	C. sake	PRKI	-1.84127	0.389852				-1.99086		2.04202	2.62332			2.43801	-2.18544		-1.81886	-2.70267				1.27237
	M. gelida	C. sake	PROT								2.35871	2.21342			1.96387	-3.31513		-1.46778	-3.03318				0.968542
	M. gelida	C. sake	RIBI	-2.27835	0.310731		-0.826219		-2.12716		2.04846	2.59096			2.12691	-1.75674	0.794427	-1.03031	-1.40858		-0.554515		0.909667
	M. gelida	C. sake	RIBO				-1.79576		-1.20526			1.89362			0.687833	-1.2359	0.77118						0.911172
	M. gelida	C. sake	SPLI	-3.34351					-2.33458		3.27667	2.61749			2.84897	-2.29605	0.936789	-2.30472	-2.03641				1.53659
	M. gelida	C. sake	TLFA	-1.70506	0.501121						1.47093	1.79153			1.22297	-1.26867
	M. gelida	C. sake	TNFA	-1.64127	0.607549		-2.05213		-1.68173		-1.7206				2.6198	2.14231	1.55549		2.62521		-1.61316
	M. gelida	C. sake	TRBI	-2.33905	0.338466		-0.791808		-2.13308		2.07258	2.45072			2.15319	-1.76092	0.833302	-1.06392	-1.43275				0.92601
	M. gelida	C. sake	TRMA	-2.44361	0.470603			0.535579	-2.31152		1.99902	2.02861	0.926714		2.73508	-1.97471	0.897377	-1.8043	-1.51699		-0.91793		1.06533
	M. gelida	C. sake	UBSY	-3.75584	0.612112	0.946629			-2.96298		3.58182	2.74742	1.14725		2.97623	-3.54453	0.788927	-1.71067	-3.38594				1.75765
	M. gelida	L. creatinivorum	AARE	2.16471	0.318057			-0.606616			-1.02445				-0.753132								-0.515581
	M. gelida	L. creatinivorum	CAPR	1.58744	0.268992									0.374925					-1.34735
	M. gelida	L. creatinivorum	CHFC	1.48431	0.383636		-1.13165
	M. gelida	L. creatinivorum	CYPR	1.46943										0.49353					-1.9604
	M. gelida	L. creatinivorum	DRPR	1.75308				-0.664499			-1.07114				-0.705615
	M. gelida	L. creatinivorum	DRRP	2.09948	0.264815		-0.767397	-0.4923			-0.967839				-0.547768							0.256279	-0.41311
	M. gelida	L. creatinivorum	ENZY	1.75431	0.316906		-0.323457	-0.582175	0.356871		-1.49729	-0.741336	-0.233941	-0.110386	-0.942719	0.900907		0.960939	0.632236	0.193406	-0.227316	0.299285	-0.471668
	M. gelida	L. creatinivorum	EXOS	1.61259	0.373285			-0.526836			-0.951862				-0.602469			0.586431
	M. gelida	L. creatinivorum	GLYC	1.55993											-0.955539							0.53424	-0.808526
	M. gelida	L. creatinivorum	MERB	1.03191	0.267932			-0.487612											-0.982259
	M. gelida	L. creatinivorum	MIBI	1.36216				-0.793059			-0.869012				-0.475405			0.884613
	M. gelida	L. creatinivorum	PEPT	1.59301	0.512557			-0.613803			-1.36169	-1.20803			-0.717285			0.908906					-0.435307
	M. gelida	L. creatinivorum	PPAP	1.36043															-2.23497
	M. gelida	L. creatinivorum	PREN								-2.14234
	M. gelida	L. creatinivorum	PRKI	2.0494															-1.79903
	M. gelida	L. creatinivorum	PROT													-1.60974	1.09896
	M. gelida	L. creatinivorum	RIBI	1.45256	0.247708		-1.17634	-0.412218						0.305697			0.486038
	M. gelida	L. creatinivorum	RIBO	2.18393	0.577999						-1.02553				-0.842473						-0.919638
	M. gelida	L. creatinivorum	SPLI	1.18156				-0.574759									0.712831		-1.81318				0.441938
	M. gelida	L. creatinivorum	TLFA	1.67314
	M. gelida	L. creatinivorum	TNFA	3.36273	0.427728		-1.65196		1.59689		-3.98787	-1.86849	-2.23433		-1.37494	4.15733		1.02191	2.58488		-1.27681		-0.986546
	M. gelida	L. creatinivorum	TRBI	1.46814	0.249312		-1.12632	-0.403571						0.292112			0.493526	0.514941
	M. gelida	L. creatinivorum	TRMA	1.54009	0.301047														-1.1825
	M. gelida	L. creatinivorum	UBSY													-1.512			-2.46368
	P. glacialis	C. sake	AARE	-1.75957							1.22243				1.5298								1.09362
	P. glacialis	C. sake	CAPR	-3.2521				1.01433	-2.25056		2.19586	2.22581	1.69404	-0.577484	2.73765	-1.91133	0.483217	-1.77688			-0.776301	-0.276982	1.07626
	P. glacialis	C. sake	CHFC	-2.55817				0.698733	-1.09093		1.21427	1.47424			1.56465			-1.18934					0.799006
	P. glacialis	C. sake	CYPR	-3.47617				1.15094	-1.75474		2.01745	2.04141			2.74321	-1.16711		-1.90893					1.11308
	P. glacialis	C. sake	DRPR	-3.08383				1.20019	-2.48038		2.08314	2.16471		-0.538073	2.72523			-1.61325			-0.882123		0.839892
	P. glacialis	C. sake	DRRP	-3.25466				1.20887	-2.40767		2.0549	2.21748	1.16052	-0.539667	2.51038	-1.46315		-1.40248			-0.669591	-0.356269	0.994457
	P. glacialis	C. sake	ENZY	-2.26379				1.14035	-1.6497		1.49208	1.80622	0.785124	-0.432814	1.90046	-1.30944		-1.49619	-0.667675	-0.320318	-0.271656	-0.234773	1.1331
	P. glacialis	C. sake	EXOS	-1.96252				0.677047	-1.23187		1.33879	1.87713		-0.544007	1.5952	-0.877354		-1.07141					0.756064
	P. glacialis	C. sake	GLYC	-2.02393				1.63981	-1.87553		1.71064	2.1178	1.33307		1.83383	-2.31084		-2.07015					1.78875
	P. glacialis	C. sake	LIBP	-2.70198				2.11139	-2.1425		1.50342				1.54026								1.29697
	P. glacialis	C. sake	MERB	-3.10609				0.952024	-2.33314		1.8941	2.80966		-0.505302	2.41031	-1.60256		-1.52266					0.957491
	P. glacialis	C. sake	METR	-2.47759
	P. glacialis	C. sake	MIBI	-2.26891				0.78316	-1.56685		1.20754	2.84019			2.22132	-1.52569		-1.21266	-1.09628		-0.875724	-0.25635	0.852205
	P. glacialis	C. sake	PEPT	-2.44714				0.904035	-1.4248		1.45902	1.45932		-0.459554	2.2786	-1.45515		-1.07288					1.19643
	P. glacialis	C. sake	PPAP	-2.41532				1.1144	-2.35411		2.11879	2.58777			2.35537	-2.14419		-1.89794	-1.40488				1.02142
	P. glacialis	C. sake	PREN												2.35521
	P. glacialis	C. sake	PRKI	-3.64082				1.11765	-2.46519		2.46717	3.00196	1.13004		2.82477	-1.80163		-2.04425					1.31343
	P. glacialis	C. sake	PROT	-2.20462							1.58777	2.09692		-0.654223	1.79966			-1.17511		-1.12744			0.978042
	P. glacialis	C. sake	RIBI	-2.93123				1.05905	-2.65361		2.14992	2.68949		-0.358642	2.24052	-1.20692	0.509011	-1.36319			-0.610372	-0.302295	0.95269
	P. glacialis	C. sake	RIBO								0.757374	2.38852			1.32098	-1.33815			-1.72369			-0.456903	0.828121
	P. glacialis	C. sake	SPLI	-3.49267				0.627211	-2.6267		2.50902	2.05764	1.31716	-0.548277	2.5217	-1.37928		-2.01487					0.934329
	P. glacialis	C. sake	TLFA	-3.13299				1.10307	-1.72567		1.5638	2.34903			1.64305	-1.47162		-1.56239
	P. glacialis	C. sake	TNFA	-3.17978				0.843864	-5.08545		1.64082	2.33576	1.71121	-0.661082	3.19807	-1.7235	2.03686	-2.064					1.23813
	P. glacialis	C. sake	TRBI	-3.02806				1.05147	-2.62891		2.19594	2.56163		-0.340835	2.29364	-1.20628	0.514172	-1.42186			-0.561042	-0.297908	0.952317
	P. glacialis	C. sake	TRMA	-3.18552				0.874491	-2.44755		1.91702	2.43059	1.29602	-0.423374	2.78761	-1.4361	0.687407	-1.99879					0.64323
	P. glacialis	C. sake	UBSY	-4.01735				1.37619	-2.68033		2.48382	1.94705	1.60988	-0.484244	2.82638	-1.61633		-1.80207			-0.835015		1.39267
	P. glacialis	L. creatinivorum	AARE	1.36296
	P. glacialis	L. creatinivorum	CAPR	0.928895							-0.450007			-0.375435
	P. glacialis	L. creatinivorum	DRRP											-0.432489							-0.827306
	P. glacialis	L. creatinivorum	ENZY	0.836178	-0.108527		0.444814		-0.249393		-0.580074			-0.363807	-0.147667	0.317732			0.310422	-0.223336	-0.278069	-0.151897
	P. glacialis	L. creatinivorum	EXOS											-0.472953							-0.485356
	P. glacialis	L. creatinivorum	MERB	0.89974			0.816469							-0.422438
	P. glacialis	L. creatinivorum	MIBI	0.84825
	P. glacialis	L. creatinivorum	PEPT								-0.773394			-0.496826
	P. glacialis	L. creatinivorum	PPAP	1.48473
	P. glacialis	L. creatinivorum	PROT																	-0.986585
	P. glacialis	L. creatinivorum	RIBI	0.799693																	-0.439791
	P. glacialis	L. creatinivorum	RIBO	1.72807
	P. glacialis	L. creatinivorum	SPLI	1.0324		-0.63131
	P. glacialis	L. creatinivorum	TNFA	1.82422					-1.80683
	P. glacialis	L. creatinivorum	TRBI	0.77913																	-0.44547
	P. glacialis	M. gelida	AARE		-0.434182
	P. glacialis	M. gelida	CAPR		-0.430094		0.981205	0.552011					0.821688	-0.75036					1.22616	-0.682629		-0.222745
	P. glacialis	M. gelida	CHFC		-0.402682
	P. glacialis	M. gelida	CYPR											-0.700118					1.52799
	P. glacialis	M. gelida	DRPR					1.02242						-0.67936	0.739089
	P. glacialis	M. gelida	DRRP	-1.42038	-0.348213		0.940175	0.802176						-0.497457								-0.341904
	P. glacialis	M. gelida	ENZY	-0.918136	-0.425433		0.768271	0.620386	-0.606264		0.917216	0.778265	0.29245	-0.253421	0.795052	-0.583175	0.201402	-0.786616	-0.321814	-0.416742		-0.451182	0.384939
	P. glacialis	M. gelida	EXOS	-1.07334	-0.495527			0.467387	-0.837817		0.600222		0.693381	-0.501541	0.649359
	P. glacialis	M. gelida	GLYC																			-0.519707
	P. glacialis	M. gelida	MERB		-0.355714		1.12304	0.516552		-0.386147				-0.719648					1.0662			-0.303623
	P. glacialis	M. gelida	MIBI					0.780732							0.47143			-0.816795		-0.543004
	P. glacialis	M. gelida	PEPT	-1.08082	-0.508971							1.13496			0.848701					-0.721742
	P. glacialis	M. gelida	PPAP			-1.20746								-0.667323					1.99294
	P. glacialis	M. gelida	PREN												2.18802							-1.19074
	P. glacialis	M. gelida	PRKI	-1.79955	-0.388117			0.827987						-0.589594					1.58441
	P. glacialis	M. gelida	PROT													2.26989			2.42526
	P. glacialis	M. gelida	RIBI		-0.250552		0.934906	0.677193						-0.448071					0.958054			-0.235552
	P. glacialis	M. gelida	RIBO																			-0.444405
	P. glacialis	M. gelida	SPLI			-0.873381		0.768576			-0.767649			-0.64045					2.27229				-0.602265
	P. glacialis	M. gelida	TLFA	-1.42792
	P. glacialis	M. gelida	TNFA				1.91948		-3.40372		3.36142	2.75293	2.54097			-3.86581		-1.53459	-2.82521				1.16709
	P. glacialis	M. gelida	TRBI		-0.259375		0.925221	0.669429						-0.44349					0.993518			-0.235674
	P. glacialis	M. gelida	TRMA		-0.369859		1.11226							-0.570409
	P. glacialis	M. gelida	UBSY		-0.390807			0.796939			-1.09799			-0.765581		1.9282			2.78649
	Tetracladium sp.	Cryptococcus sp.	CAPR		0.197215		-0.695517
	Tetracladium sp.	Cryptococcus sp.	DRRP																		0.64064
	Tetracladium sp.	Cryptococcus sp.	ENZY				-0.321762					-0.428441	0.256817						0.342718		0.193112		-0.122933
	Tetracladium sp.	Cryptococcus sp.	MERB																		0.569698
	Tetracladium sp.	Cryptococcus sp.	TRMA													-0.960798
	Tetracladium sp.	C. sake	AARE	-1.51941				0.911006			1.09815				1.31626								0.670788
	Tetracladium sp.	C. sake	CAPR	-3.33049				1.0381	-1.86661		2.08547	1.79095	1.52141	-0.551357	2.5898	-1.93772	0.466917	-1.80669				-0.283708	0.946319
	Tetracladium sp.	C. sake	CHFC	-2.02648				0.921839	-1.1556		1.79776	1.0468			1.90556			-1.54742					0.760925
	Tetracladium sp.	C. sake	CYPR	-3.4192				1.45179	-1.45337		1.71181	1.73923			2.73517	-1.23628		-2.07473					0.978484
	Tetracladium sp.	C. sake	DRPR	-3.25231				1.02404	-1.73524		1.85756	1.15184	1.70341		2.69052	-1.43095		-1.4921					0.753566
	Tetracladium sp.	C. sake	DRRP	-3.26771	0.273785			1.20976	-2.10348		1.98263	1.24603	1.48289	-0.530214	2.57661	-1.8542		-1.3607				-0.339683	0.921924
	Tetracladium sp.	C. sake	ENZY	-2.18879	0.149535			1.20661	-1.60696		1.58307	1.3612	1.04607	-0.462266	1.78347	-1.44529		-1.34455	-0.377021	-0.254267		-0.235107	0.988703
	Tetracladium sp.	C. sake	EXOS	-1.75788				0.686427	-0.80474		1.33487	1.63302		-0.412792	1.44237	-1.12187		-1.03003					0.639216
	Tetracladium sp.	C. sake	GLYC	-2.66665				1.94936	-1.85773		2.26236	2.09106	1.75153	-0.658009	1.15088	-1.85678	-0.801613	-1.43054					1.27538
	Tetracladium sp.	C. sake	LIBP					2.39105			1.47665			-0.851	1.56849			-1.65266					1.1955
	Tetracladium sp.	C. sake	MERB	-3.3544				1.06818	-1.97226		2.0642	2.4253		-0.463561	2.34316	-2.12684		-1.37314					0.810019
	Tetracladium sp.	C. sake	METR	-3.46037											1.58405								1.26503
	Tetracladium sp.	C. sake	MIBI	-2.42693	0.306509			0.985772	-1.95933		1.40741	2.7051	0.913475	-0.356562	2.20081	-2.07931		-1.249	-0.851653		-0.736684	-0.326883	0.764351
	Tetracladium sp.	C. sake	PEPT	-2.25597				1.45563	-1.26718		1.75821	1.13026		-0.384926	2.29031	-2.2277		-1.43504					1.06388
	Tetracladium sp.	C. sake	PPAP	-3.15432	0.366777			1.35377	-1.23736		2.4288	2.11656		-0.467745	2.06342	-3.07189		-1.77835					1.07533
	Tetracladium sp.	C. sake	PREN												1.95132
	Tetracladium sp.	C. sake	PRKI	-2.96941				1.02053	-1.99745		2.26937	2.18237	1.62091		2.7625	-2.09594		-1.71598					1.0691
	Tetracladium sp.	C. sake	PROT	-2.36237							1.7446	2.195			1.34149	-1.31746		-1.27595
	Tetracladium sp.	C. sake	RIBI	-2.68427				1.09958	-2.38217		2.02041	2.36112	0.829615	-0.380183	2.17071	-1.51234		-1.24727				-0.248175	0.820062
	Tetracladium sp.	C. sake	RIBO					0.671806	-1.09098		0.703876	2.67798			1.38231	-1.40131			-1.68696		0.823479	-0.52986	0.689444
	Tetracladium sp.	C. sake	SPLI	-3.63177				0.545004	-2.36019		2.40432	1.87584	1.56388	-0.567299	2.53797	-1.41556		-2.11608					0.978919
	Tetracladium sp.	C. sake	TLFA	-2.73537				0.974952	-1.38568		1.83326	1.97472			1.5002	-1.30909		-1.17117
	Tetracladium sp.	C. sake	TNFA	-3.28761				0.810692	-3.42009		1.93334	1.49497	2.01745	-0.725753	2.68977	-2.96226	1.38226	-1.35345					0.671855
	Tetracladium sp.	C. sake	TRBI	-2.74725				1.08028	-2.3659		2.0463	2.26611	0.875342	-0.348102	2.22813	-1.54113	0.435409	-1.30255				-0.245144	0.827714
	Tetracladium sp.	C. sake	TRMA	-3.12795	0.288244			1.0974	-2.54075		1.95966	2.26594	1.28927	-0.426949	2.53888	-2.28403	0.726897	-1.56932				-0.359567	0.694933
	Tetracladium sp.	C. sake	UBSY	-3.55248	0.33602			1.38209	-2.66198		2.58775	1.42679	1.76164	-0.490355	2.75896	-1.71416		-1.97953				-0.433471	1.15774
	Tetracladium sp.	L. creatinivorum	AARE	1.60312
	Tetracladium sp.	L. creatinivorum	CAPR	0.850506				0.287984			-0.560397			-0.349308
	Tetracladium sp.	L. creatinivorum	CHFC											-0.491521
	Tetracladium sp.	L. creatinivorum	CYPR								-0.712152
	Tetracladium sp.	L. creatinivorum	DRPR								-0.773576
	Tetracladium sp.	L. creatinivorum	DRRP								-0.486214			-0.423036
	Tetracladium sp.	L. creatinivorum	ENZY	0.911175		-0.253784					-0.489084	-0.408086	0.319452	-0.393258	-0.264658			0.325965	0.601077	-0.157285		-0.152232	-0.231131
	Tetracladium sp.	L. creatinivorum	EXOS	0.743899										-0.341738
	Tetracladium sp.	L. creatinivorum	GLYC											-0.53908	-0.894661								-0.621878
	Tetracladium sp.	L. creatinivorum	LIBP											-0.766726
	Tetracladium sp.	L. creatinivorum	MERB	0.651432										-0.380697
	Tetracladium sp.	L. creatinivorum	MIBI	0.690229										-0.434691
	Tetracladium sp.	L. creatinivorum	PEPT											-0.422198					1.14814
	Tetracladium sp.	L. creatinivorum	PRKI	0.921257										-0.393431
	Tetracladium sp.	L. creatinivorum	RIBI	1.04664			-0.877896					-0.690203
	Tetracladium sp.	L. creatinivorum	RIBO	1.74364	0.343252						-0.836861
	Tetracladium sp.	L. creatinivorum	SPLI	0.8933		-0.789031						-0.781663		-0.323353
	Tetracladium sp.	L. creatinivorum	TNFA	1.71638										-0.599368	-1.30497
	Tetracladium sp.	L. creatinivorum	TRBI	1.05995			-0.807763					-0.644135
	Tetracladium sp.	L. creatinivorum	TRMA	0.855753																-0.536479
	Tetracladium sp.	L. creatinivorum	UBSY	0.866981								-0.743369		-0.354541					0.938443
	Tetracladium sp.	M. gelida	AARE		-0.371793			0.725638
	Tetracladium sp.	M. gelida	CAPR	-0.73693	-0.279822	-0.491886		0.575777					0.649054	-0.724233					1.82735	-0.443603		-0.229472
	Tetracladium sp.	M. gelida	CHFC											-0.486141
	Tetracladium sp.	M. gelida	CYPR					0.775833						-0.662543					2.13411
	Tetracladium sp.	M. gelida	DRPR					0.846273						-0.599243	0.704378
	Tetracladium sp.	M. gelida	DRRP	-1.43343				0.803065						-0.488004	0.499317				0.941513			-0.325318
	Tetracladium sp.	M. gelida	ENZY	-0.843139	-0.316601		0.414173	0.686641	-0.563526		1.00821	0.33325	0.553393	-0.282872	0.678061	-0.719029		-0.634974		-0.350691		-0.451517	0.240538
	Tetracladium sp.	M. gelida	EXOS	-0.868694	-0.377482			0.476767			0.596306		0.664215	-0.370326	0.496533							-0.284002
	Tetracladium sp.	M. gelida	GLYC		-0.456646									-0.694398								-0.59402
	Tetracladium sp.	M. gelida	MERB					0.632712						-0.677907					1.41228			-0.269047	-0.439211
	Tetracladium sp.	M. gelida	MIBI					0.983344			0.739454		0.732864		0.450927			-0.853134
	Tetracladium sp.	M. gelida	PEPT		-0.436355			0.933054			0.887495				0.860415							-0.315906
	Tetracladium sp.	M. gelida	PPAP			-1.11809								-0.663311					2.42959
	Tetracladium sp.	M. gelida	PRKI	-1.12814				0.730862						-0.655969					2.12114
	Tetracladium sp.	M. gelida	PROT													1.99766			2.50137
	Tetracladium sp.	M. gelida	RIBI					0.717731						-0.469612					0.960144
	Tetracladium sp.	M. gelida	RIBO																		0.914652	-0.517363
	Tetracladium sp.	M. gelida	SPLI			-1.0311		0.686369			-0.872351		0.945462	-0.659473					2.53927				-0.557676
	Tetracladium sp.	M. gelida	TNFA	-1.64635			2.25554		-1.73836		3.65394	1.91215	2.84721			-5.10457			-2.13744		1.48378
	Tetracladium sp.	M. gelida	TRBI					0.698241						-0.450757					0.960944
	Tetracladium sp.	M. gelida	TRMA					0.561821						-0.573984					1.40454	-0.833933		-0.304659
	Tetracladium sp.	M. gelida	UBSY			-0.873256		0.80284			-0.994063	-1.32063		-0.771692		1.83036			3.40213				-0.599914
	Tetracladium sp.	P. glacialis	CAPR				-0.75884
	Tetracladium sp.	P. glacialis	DRRP									-0.971449									0.587806
	Tetracladium sp.	P. glacialis	ENZY		0.108832		-0.354098					-0.445015	0.260944						0.290655		0.218719		-0.144401
	Tetracladium sp.	P. glacialis	LIBP																		1.57178
	Tetracladium sp.	P. glacialis	MERB				-0.858861
	Tetracladium sp.	P. glacialis	PEPT					0.551591
	V. victoriae	Cryptococcus sp.	CAPR		0.24674		-0.721594
	V. victoriae	Cryptococcus sp.	ENZY				-0.332969					-0.434933	0.267616					0.206787	0.37407				-0.148404
	V. victoriae	Cryptococcus sp.	TRMA													-1.00854
	V. victoriae	C. sake	AARE	-1.8087				0.894218			1.25304			-0.56239	1.39055								0.714415
	V. victoriae	C. sake	CAPR	-3.32126				1.06482	-2.05294		2.23531	1.85452	1.56415	-0.587741	2.59711	-1.95066	0.447604	-1.93858				-0.275028	0.949238
	V. victoriae	C. sake	CHFC	-2.16438				0.873196	-1.37985		1.68452	1.27336			1.81292	-1.03097		-1.41398					0.749889
	V. victoriae	C. sake	CYPR	-3.72526				1.5638	-1.76542		2.01117	1.67017			2.72281	-1.83049		-1.9618					1.05761
	V. victoriae	C. sake	DRPR	-2.9347				0.907051	-1.95965		2.01493	1.64261	1.66857	-0.557204	2.68857	-1.67909		-1.5923			-0.904916		0.633203
	V. victoriae	C. sake	DRRP	-3.24048	0.28197			1.13746	-2.06079		2.04269	1.23284	1.63811	-0.560717	2.62909	-1.9281		-1.3701				-0.355447	0.913377
	V. victoriae	C. sake	ENZY	-2.20525	0.145613			1.21301	-1.64765		1.6008	1.35471	1.05687	-0.461586	1.79523	-1.47872		-1.30508	-0.345669	-0.204135		-0.220569	0.963232
	V. victoriae	C. sake	EXOS	-1.71332				0.682783	-1.01022		1.43356	1.6354		-0.421387	1.45822	-1.07887		-1.06536	-0.8213				0.629208
	V. victoriae	C. sake	GLYC	-2.46553				1.9379	-2.02112		2.23165	1.99849	1.67109	-0.667919	1.20796	-1.99255	-0.848586	-1.46193					1.29796
	V. victoriae	C. sake	LIBP					2.31891			1.49133				1.61529			-1.48898
	V. victoriae	C. sake	MERB	-3.0997	0.244791			0.990532	-1.92902		2.04921	2.4085	0.71731	-0.511451	2.33104	-2.23936		-1.4565					0.767423
	V. victoriae	C. sake	METR	-3.06055											1.38883								1.25587
	V. victoriae	C. sake	MIBI	-2.52443	0.25721			0.972141	-1.81202		1.3698	2.68179	0.99337	-0.344966	2.18046	-2.0432		-1.30935	-0.790228		-0.668039	-0.267576	0.828771
	V. victoriae	C. sake	PEPT	-2.38559				1.41341	-1.2388		1.7219	1.29804		-0.41099	2.26965	-2.13091		-1.49626					1.03764
	V. victoriae	C. sake	PPAP	-3.16612				1.28075	-1.55196		2.52376	2.15641	1.05092	-0.523327	2.15351	-3.1939		-1.86812					0.955282
	V. victoriae	C. sake	PRKI	-2.96341				0.97346	-2.04003		2.36636	2.1913	1.67129	-0.465367	2.79969	-2.24088		-1.83283					1.00251
	V. victoriae	C. sake	PROT	-2.31467							1.63678	2.27402			1.34281	-1.31892		-1.26012
	V. victoriae	C. sake	RIBI	-2.63671				1.05511	-2.38218		2.07974	2.2341	0.894527	-0.373279	2.13014	-1.45944		-1.2502				-0.224644	0.782279
	V. victoriae	C. sake	RIBO					0.634399	-1.06197		0.688645	2.46589			1.3125	-1.27471			-1.48038		0.720408	-0.459981	0.640351
	V. victoriae	C. sake	SPLI	-3.77306				0.58852	-2.55329		2.58075	1.70712	1.70302	-0.549776	2.54316	-1.59963		-2.34496					0.955173
	V. victoriae	C. sake	TLFA	-2.41142				1.05497	-1.44797		1.83042	2.1371			1.54015	-1.14287		-1.14155
	V. victoriae	C. sake	TNFA	-3.36009	0.467334			0.81051	-3.20943		1.86808	1.32052	1.89922	-0.751374	2.64219	-2.78192	1.30489	-1.40612					0.798888
	V. victoriae	C. sake	TRBI	-2.69517				1.04323	-2.37645		2.11444	2.08083	0.949259	-0.343283	2.18653	-1.46367		-1.31974				-0.225841	0.790031
	V. victoriae	C. sake	TRMA	-3.04186	0.313195			1.05398	-2.38885		2.06349	2.19728	1.3303	-0.454791	2.58501	-2.33178	0.679372	-1.66649				-0.371432	0.691371
	V. victoriae	C. sake	UBSY	-3.57476	0.331291			1.41241	-2.60335		2.71582	1.48533	1.90828	-0.473338	2.7758	-1.95352		-2.07027				-0.351773	1.20793
	V. victoriae	L. creatinivorum	AARE	1.31382
	V. victoriae	L. creatinivorum	CAPR	0.859738				0.314705			-0.410558			-0.385692
	V. victoriae	L. creatinivorum	CHFC											-0.432621
	V. victoriae	L. creatinivorum	DRPR	1.01498										-0.454574
	V. victoriae	L. creatinivorum	DRRP	0.693281										-0.453539
	V. victoriae	L. creatinivorum	ENZY	0.894711		-0.251982			-0.247351		-0.47136	-0.414578	0.330251	-0.392578	-0.252894			0.365431	0.632429			-0.137693	-0.256601
	V. victoriae	L. creatinivorum	EXOS	0.788454										-0.350334
	V. victoriae	L. creatinivorum	GLYC											-0.548989	-0.837582								-0.599294
	V. victoriae	L. creatinivorum	MERB	0.906125										-0.428587		-0.703604
	V. victoriae	L. creatinivorum	MIBI											-0.423095
	V. victoriae	L. creatinivorum	PEPT											-0.448262					1.22618
	V. victoriae	L. creatinivorum	PPAP											-0.423215
	V. victoriae	L. creatinivorum	PRKI	0.927261										-0.425222
	V. victoriae	L. creatinivorum	RIBI	1.0942			-0.85487					-0.817221
	V. victoriae	L. creatinivorum	RIBO	1.742							-0.852092
	V. victoriae	L. creatinivorum	SPLI	0.75201		-0.758829						-0.950381		-0.30583					0.893243
	V. victoriae	L. creatinivorum	TLFA											-0.463096
	V. victoriae	L. creatinivorum	TNFA	1.6439										-0.624988	-1.35254
	V. victoriae	L. creatinivorum	TRBI	1.11203			-0.809483					-0.829412	0.518714
	V. victoriae	L. creatinivorum	TRMA	0.94184
	V. victoriae	L. creatinivorum	UBSY	0.844703										-0.337524
	V. victoriae	M. gelida	AARE					0.70885
	V. victoriae	M. gelida	CAPR	-0.727698	-0.230297	-0.525922		0.602498					0.691798	-0.760618					1.81086			-0.220791
	V. victoriae	M. gelida	CYPR					0.887844						-0.68919					1.84868
	V. victoriae	M. gelida	DRPR					0.729282						-0.698491	0.702423
	V. victoriae	M. gelida	DRRP	-1.4062				0.730757					0.826569	-0.518507	0.551789	-0.783908			0.914379			-0.341082
	V. victoriae	M. gelida	ENZY	-0.859602	-0.320522		0.402967	0.693045	-0.604221		1.02593	0.326758	0.564193	-0.282192	0.689825	-0.752455		-0.595508		-0.300559		-0.436978	0.215067
	V. victoriae	M. gelida	EXOS	-0.824139	-0.358363			0.473123			0.694992		0.660165	-0.378922	0.512381							-0.249686
	V. victoriae	M. gelida	GLYC											-0.704307								-0.631395
	V. victoriae	M. gelida	MERB			-0.682358		0.55506						-0.725797					1.43995				-0.481807
	V. victoriae	M. gelida	MIBI	-0.769424				0.969713			0.701842		0.81276		0.430574			-0.913487
	V. victoriae	M. gelida	PEPT	-1.01927	-0.430592			0.890836			0.851182	0.973677			0.839753
	V. victoriae	M. gelida	PPAP											-0.718892					2.45369
	V. victoriae	M. gelida	PRKI	-1.12214				0.683795						-0.68776					2.09543
	V. victoriae	M. gelida	PROT													1.9962	-1.13731		2.42125
	V. victoriae	M. gelida	RIBI					0.673259						-0.462708			-0.467444		1.07423
	V. victoriae	M. gelida	RIBO																			-0.447484
	V. victoriae	M. gelida	SPLI			-1.0009		0.729885			-0.695913		1.0846	-0.641949					2.70642				-0.581422
	V. victoriae	M. gelida	TLFA					0.716643
	V. victoriae	M. gelida	TNFA	-1.71882			2.06061		-1.52769		3.58868	1.7377	2.72898			-4.92423			-2.01835		1.44118		0.727841
	V. victoriae	M. gelida	TRBI					0.66119						-0.445937			-0.466869		1.09515
	V. victoriae	M. gelida	TRMA					0.518401						-0.601826					1.57346	-0.796244		-0.316523
	V. victoriae	M. gelida	UBSY			-0.959726		0.833152			-0.865999	-1.26209		-0.754675		1.59101			3.18009				-0.549724
	V. victoriae	P. glacialis	CAPR		0.199797		-0.784917
	V. victoriae	P. glacialis	DRRP									-0.98464
	V. victoriae	P. glacialis	ENZY		0.104911		-0.365305					-0.451508	0.271743						0.322007		0.203202		-0.169872
	V. victoriae	P. glacialis	LIBP																		1.66046
	V. victoriae	P. glacialis	TNFA						1.87603
	W. anomalus	Cryptococcus sp.	CAPR		0.343648		-1.00565	-0.48544		0.374362	0.957727		-0.818166	0.820161		-1.02454			-2.17834	0.582823			0.498654
	W. anomalus	Cryptococcus sp.	CHFC					-0.894896						0.657731					-1.85438
	W. anomalus	Cryptococcus sp.	CYPR											0.747792					-2.36106
	W. anomalus	Cryptococcus sp.	DRPR											0.723988			0.975452		-1.80478
	W. anomalus	Cryptococcus sp.	DRRP		0.35764			-0.704823			0.965629			0.886405	0.707498				-2.58138				0.525648
	W. anomalus	Cryptococcus sp.	ENZY		0.247382	0.592075	-0.440726	-0.664641		0.335686	0.921168	0.390602	-0.775038	0.606481	0.450312	-1.16085	0.418946	-0.443636	-2.24201	0.375981		0.237674	0.437813
	W. anomalus	Cryptococcus sp.	EXOS		0.359617		-1.11937				0.989685			0.679488				-0.788	-2.34851				0.486497
	W. anomalus	Cryptococcus sp.	GLYC								1.14195								-2.13311
	W. anomalus	Cryptococcus sp.	MERB			0.892528					0.979159			0.791537		-1.75409			-2.23188
	W. anomalus	Cryptococcus sp.	MIBI					-0.724134						0.498648					-1.25193
	W. anomalus	Cryptococcus sp.	PEPT					-0.792911			1.11851			0.63315					-1.69346
	W. anomalus	Cryptococcus sp.	PPAP																-2.37273
	W. anomalus	Cryptococcus sp.	PRKI											0.660282		-2.09056			-3.24261
	W. anomalus	Cryptococcus sp.	RIBI				-1.17251			0.466158	0.811366			0.511693		-1.04268	0.678147		-1.78107
	W. anomalus	Cryptococcus sp.	SPLI								0.914072			0.775137		-1.30774			-2.36104
	W. anomalus	Cryptococcus sp.	TRBI				-1.1764			0.465339	0.803267			0.525626		-1.02328	0.702083		-1.78807
	W. anomalus	Cryptococcus sp.	TRMA								1.11517			0.758654		-1.88286			-2.22082				0.689778
	W. anomalus	Cryptococcus sp.	UBSY								1.24661			0.87961		-1.81433			-2.65168
	W. anomalus	C. sake	AARE	-1.802							2.13462				1.87836				-2.34406				1.33131
	W. anomalus	C. sake	CAPR	-3.31221					-1.88746		3.21683	2.28469			3.22426	-2.8514	0.725848	-1.92406	-2.51747				1.52907
	W. anomalus	C. sake	CHFC	-2.02165							2.13822				2.09247	-1.47111			-2.35416				1.09881
	W. anomalus	C. sake	CYPR	-3.05329				0.974446			3.05103	2.34303			3.13992	-2.15566		-2.48888	-2.78116				1.43455
	W. anomalus	C. sake	DRPR	-3.15219					-2.27783		2.82133	1.39268			3.34882	-1.64985	1.14149	-1.96407					1.14774
	W. anomalus	C. sake	DRRP	-2.83913	0.400951			0.593334	-2.28417		2.98549	2.26148			3.22655	-2.49564	0.720797	-1.99669	-2.63636				1.51957
	W. anomalus	C. sake	ENZY	-1.99328	0.333797	0.698692		0.466459	-1.36185	0.37258	2.51002	2.18024		0.215704	2.35053	-2.56912	0.464231	-1.95551	-2.96175				1.54945
	W. anomalus	C. sake	EXOS	-1.46246							2.39266	2.10596			1.86552	-1.86171		-1.95306	-2.9161				1.23127
	W. anomalus	C. sake	GLYC	-1.99602				1.47898	-2.2581		3.09547	2.65216			1.84068	-2.69624		-2.44521	-2.64739				1.832
	W. anomalus	C. sake	LIBP												1.81695								1.78395
	W. anomalus	C. sake	MERB	-3.31371	0.352035	1.05047			-2.40008		3.0936	3.11966			3.015	-3.27931		-1.96454	-2.53634				1.39013
	W. anomalus	C. sake	MIBI	-1.95021	0.452603	0.881002			-1.65884		1.63727	3.29109			2.36315	-2.30717	0.669114	-0.923309	-2.50727		-0.835007		0.90057
	W. anomalus	C. sake	PEPT	-2.5043					-1.34001		2.5829	2.02821			2.74062	-2.91784		-2.1107	-2.48366				1.76668
	W. anomalus	C. sake	PPAP	-2.44943							3.1293	2.20496			2.82788	-3.67736		-1.90552	-3.69603				1.42768
	W. anomalus	C. sake	PRKI	-2.66857					-2.40981		3.30505	3.45969	1.5882		3.01342	-3.95733		-1.9328	-4.2284				1.48978
	W. anomalus	C. sake	PROT								2.30669				1.55992	-2.23397							1.06049
	W. anomalus	C. sake	RIBI	-2.70591			-1.15469	0.564689	-2.74959	0.461158	3.03573	2.85413			2.6108	-2.22782	1.09546	-1.29797	-2.20531				1.30063
	W. anomalus	C. sake	RIBO								1.91288	3.6488			1.97138	-2.68496			-3.43935			-0.644103	1.27104
	W. anomalus	C. sake	SPLI	-3.28446					-2.91459		3.462	2.85196			3.00154	-2.51205	0.863826	-2.63286	-2.24062				1.39311
	W. anomalus	C. sake	TLFA	-2.81831							2.77505	2.14601			2.04465	-2.65766		-1.60852	-2.71392				0.899473
	W. anomalus	C. sake	TNFA	-4.60298					-4.8289		2.54793				3.55712		2.50974						1.93853
	W. anomalus	C. sake	TRBI	-2.79093	0.278846		-1.12862	0.556505	-2.75097	0.463963	3.09256	2.6987			2.65513	-2.22313	1.12977	-1.353	-2.21511				1.31848
	W. anomalus	C. sake	TRMA	-2.93522	0.395064				-2.77855		2.85759	2.66938	1.0803		3.1343	-3.20609	1.08489	-2.14143	-2.73423				1.38099
	W. anomalus	C. sake	UBSY	-4.39245	0.729909			0.953734	-2.95152		3.89611	2.66659			2.98158	-3.53439		-1.71034	-3.29353				1.88437
	W. anomalus	L. creatinivorum	AARE					-0.839713
	W. anomalus	L. creatinivorum	CAPR	0.86879						0.311696	0.57096			0.473016	0.44685	-0.865191	0.507809		-2.10959				0.547926
	W. anomalus	L. creatinivorum	CHFC		0.439528			-0.827299
	W. anomalus	L. creatinivorum	CYPR																-2.37608
	W. anomalus	L. creatinivorum	DRPR							0.6413							0.906514
	W. anomalus	L. creatinivorum	DRRP	1.09462						0.466097					0.601483				-1.99551
	W. anomalus	L. creatinivorum	ENZY	1.10668	0.184567	0.467997		-0.635684		0.325594	0.437866	0.410956	-0.712404	0.284712	0.302402	-0.941954	0.475765	-0.284991	-1.98365				0.329615
	W. anomalus	L. creatinivorum	EXOS	1.03932				-0.536228			0.702233								-1.92464
	W. anomalus	L. creatinivorum	GLYC																-1.79895
	W. anomalus	L. creatinivorum	MERB					-0.592733			0.908529				0.55895	-1.74356			-1.89922
	W. anomalus	L. creatinivorum	MIBI	1.16695				-0.7131					-0.820589						-1.13675
	W. anomalus	L. creatinivorum	PEPT		0.394603			-0.82541											-1.45203
	W. anomalus	L. creatinivorum	PPAP	1.45061															-2.53318
	W. anomalus	L. creatinivorum	PRKI													-2.04712			-3.32476
	W. anomalus	L. creatinivorum	RIBI	1.02501			-1.50482			0.466487	0.686867			0.358194			0.787073		-1.46646				0.43557
	W. anomalus	L. creatinivorum	SPLI	1.24061										0.442158				-0.808851	-2.01739
	W. anomalus	L. creatinivorum	TRBI	1.01626			-1.46313			0.464824	0.684576			0.353064			0.78999		-1.47728				0.433602
	W. anomalus	L. creatinivorum	TRMA													-1.41645			-2.39974				0.666538
	W. anomalus	L. creatinivorum	UBSY		0.400125						1.02764					-1.50186			-2.37127
	W. anomalus	M. gelida	AARE								1.45399				1.02041				-1.85032				0.782301
	W. anomalus	M. gelida	CAPR								0.821948				0.582585
	W. anomalus	M. gelida	DRPR								1.26133				1.36267		0.962155
	W. anomalus	M. gelida	DRRP								1.48449				1.14925	-1.35145	0.728941	-0.940248	-1.7383				0.83953
	W. anomalus	M. gelida	ENZY	-0.647634	-0.132339	0.638016				0.326519	1.93516	1.15229	-0.478462	0.395097	1.24512	-1.84286	0.573428	-1.24593	-2.61589			-0.228245	0.801284
	W. anomalus	M. gelida	EXOS								1.65409				0.919678	-0.958509		-1.09006	-1.86505
	W. anomalus	M. gelida	GLYC								1.32146
	W. anomalus	M. gelida	MERB								0.836669
	W. anomalus	M. gelida	MIBI								0.969309				0.613264				-1.46371
	W. anomalus	M. gelida	PEPT								1.71218	1.70385			1.31072	-1.43533		-1.29048	-2.10108				0.948037
	W. anomalus	M. gelida	PRKI								1.26303					-1.77189
	W. anomalus	M. gelida	RIBI								0.987271
	W. anomalus	M. gelida	RIBO								1.39767				1.28355				-2.41165			-0.631606
	W. anomalus	M. gelida	TLFA								1.30412
	W. anomalus	M. gelida	TNFA	-2.96171					-3.14716		4.26853	2.19412				-3.95509			-4.22938				1.86749
	W. anomalus	M. gelida	TRBI								1.01999
	W. anomalus	M. gelida	TRMA													-1.23138
	W. anomalus	P. glacialis	CAPR		0.296705		-1.06897	-0.587089		0.437665	1.02097		-1.00226	0.848451	0.486617	-0.940073			-1.9884				0.452811
	W. anomalus	P. glacialis	CHFC																-1.73384
	W. anomalus	P. glacialis	CYPR											0.671684					-1.94368
	W. anomalus	P. glacialis	DRPR					-0.918864						0.634121
	W. anomalus	P. glacialis	DRRP		0.347907		-1.11196	-0.61554			0.930592			0.768063	0.71617				-2.38575				0.52511
	W. anomalus	P. glacialis	ENZY		0.293094	0.578855	-0.473063	-0.673896		0.369485	1.01794	0.374027	-0.770912	0.648518	0.450069	-1.25969	0.372027	-0.459314	-2.29408	0.387391		0.222937	0.416345
	W. anomalus	P. glacialis	EXOS		0.362957				1.12293		1.05387		-1.07813	0.704862		-0.984358		-0.881658	-2.17065		0.785623		0.475202
	W. anomalus	P. glacialis	GLYC								1.38483								-1.99366
	W. anomalus	P. glacialis	MERB		0.338991			-0.621674		0.487935	1.1995			0.739569		-1.67675			-1.98316
	W. anomalus	P. glacialis	MIBI					-0.700774					-0.946055	0.413997					-1.41099
	W. anomalus	P. glacialis	PEPT							0.574724	1.12389			0.75821		-1.46269			-2.1613
	W. anomalus	P. glacialis	PPAP																-2.29114
	W. anomalus	P. glacialis	PRKI											0.692446		-2.15571			-3.11014
	W. anomalus	P. glacialis	RIBI				-1.26338	-0.494357		0.413587	0.885808			0.500568		-1.02091	0.586452		-1.75478
	W. anomalus	P. glacialis	SPLI								0.952987			0.74649		-1.13276			-2.47651
	W. anomalus	P. glacialis	TLFA																-2.16736
	W. anomalus	P. glacialis	TRBI				-1.26203	-0.494961		0.417854	0.896625			0.504442		-1.01685	0.615595		-1.77587
	W. anomalus	P. glacialis	TRMA								0.940577			0.662025		-1.76999			-2.07745				0.737755
	W. anomalus	P. glacialis	UBSY		0.508604						1.41229			0.804013		-1.91806			-2.69408
	W. anomalus	Tetracladium sp.	AARE					-0.958735
	W. anomalus	Tetracladium sp.	CAPR					-0.610856			1.13136		-0.829624	0.822324	0.634468	-0.913686			-2.58959				0.582752
	W. anomalus	Tetracladium sp.	CHFC					-0.932207						0.754086					-2.15979
	W. anomalus	Tetracladium sp.	CYPR								1.33922			0.634109					-2.54979
	W. anomalus	Tetracladium sp.	DRPR																-1.97238
	W. anomalus	Tetracladium sp.	DRRP					-0.616429			1.00287	1.01545		0.75861	0.649933				-2.67981				0.597643
	W. anomalus	Tetracladium sp.	ENZY		0.184262	0.721781		-0.74015		0.304974	0.92695	0.819042	-1.03186	0.677969	0.56706	-1.12383	0.439304	-0.610956	-2.58473	0.32134		0.223272	0.560746
	W. anomalus	Tetracladium sp.	EXOS				-0.986703				1.05779		-1.04896	0.573647				-0.923033	-2.16886				0.59205
	W. anomalus	Tetracladium sp.	GLYC											0.882136					-1.92943
	W. anomalus	Tetracladium sp.	LIBP											1.2253
	W. anomalus	Tetracladium sp.	MERB			0.844316		-0.737834			1.0294			0.697829	0.671833	-1.15247			-2.32924				0.580114
	W. anomalus	Tetracladium sp.	MIBI					-0.903385					-1.27777	0.586281					-1.65562
	W. anomalus	Tetracladium sp.	PEPT					-1.14466						0.683583					-2.60017				0.702799
	W. anomalus	Tetracladium sp.	PPAP																-2.72779
	W. anomalus	Tetracladium sp.	PRKI								1.03568	1.27732		0.758821		-1.86139			-3.64687
	W. anomalus	Tetracladium sp.	RIBI					-0.534895		0.376232	1.01532			0.522109			0.685126		-1.75687				0.480569
	W. anomalus	Tetracladium sp.	SPLI								1.05769	0.976123		0.765512		-1.09648			-2.74349
	W. anomalus	Tetracladium sp.	TNFA																				1.26668
	W. anomalus	Tetracladium sp.	TRBI					-0.523773		0.383127	1.04626			0.511709			0.694358		-1.7433				0.490768
	W. anomalus	Tetracladium sp.	TRMA								0.897935			0.6656					-2.62179				0.686052
	W. anomalus	Tetracladium sp.	UBSY		0.393889						1.30836	1.2398		0.810124		-1.82022			-3.30972				0.726634
	W. anomalus	V. victoriae	AARE					-0.941948
	W. anomalus	V. victoriae	CAPR					-0.637577			0.981517		-0.872368	0.858709	0.62715	-0.900742			-2.57309				0.579833
	W. anomalus	V. victoriae	CHFC					-0.883564						0.695186					-2.18412
	W. anomalus	V. victoriae	CYPR								1.03985			0.660756					-2.26437
	W. anomalus	V. victoriae	DRPR											0.653251					-2.03487
	W. anomalus	V. victoriae	DRRP								0.942801	1.02864		0.789113	0.597461				-2.65268				0.606189
	W. anomalus	V. victoriae	ENZY		0.188183	0.71998		-0.746555		0.310475	0.909226	0.825534	-1.04265	0.677289	0.555296	-1.09041	0.465285	-0.650423	-2.61608	0.271208		0.208734	0.586217
	W. anomalus	V. victoriae	EXOS				-1.01843				0.959102		-1.04491	0.582243				-0.887706	-2.0948				0.602058
	W. anomalus	V. victoriae	GLYC											0.892045					-2.04942
	W. anomalus	V. victoriae	MERB			0.89561		-0.660181			1.04439			0.745718	0.683958	-1.03995			-2.35691				0.62271
	W. anomalus	V. victoriae	MIBI					-0.889754					-1.35766	0.574685					-1.71704
	W. anomalus	V. victoriae	PEPT					-1.10244						0.709646					-2.67821				0.729034
	W. anomalus	V. victoriae	PPAP																-2.7519
	W. anomalus	V. victoriae	PRKI								0.938688	1.26839		0.790612		-1.71645			-3.62117
	W. anomalus	V. victoriae	RIBI					-0.490423		0.389233	0.955994			0.515205			0.768479		-1.87096				0.518352
	W. anomalus	V. victoriae	SPLI								0.881252	1.14484	-0.978781	0.747989					-2.91063
	W. anomalus	V. victoriae	TNFA																				1.13965
	W. anomalus	V. victoriae	TRBI					-0.486722		0.390609	0.978126			0.50689			0.763334		-1.8775				0.528451
	W. anomalus	V. victoriae	TRMA											0.693442					-2.79071				0.689614
	W. anomalus	V. victoriae	UBSY		0.398618						1.18029			0.793107		-1.58087			-3.08768				0.676443
	W. anomalus	M. gelida	CEME					0.437512			1.81396	0.649435		0.420007	0.599804	-1.2307		-0.785831	-1.46043				0.289176
	W. anomalus	M. gelida	CYTO	-0.474111		0.440775		0.229043	-0.835168	0.2601	1.58431	1.0749		0.300819	1.01282	-1.4969	0.462488	-1.00792	-2.13303			-0.132138	0.845738
	W. anomalus	M. gelida	ENRE			0.795735					2.30117	2.20316	-1.09603	0.494254	1.45129	-1.98664	0.682821	-1.34647	-1.80055			-0.376429	0.658102
	W. anomalus	M. gelida	EXTR									1.05228	-0.827652		1.07739			-0.813217					0.444141
	W. anomalus	M. gelida	GOAP				-1.80628				3.52542	1.91251			2.17305	-2.1254		-2.80383	-2.35546				1.11318
	W. anomalus	M. gelida	LYVA								3.7237	2.01254		0.9559	1.20791				-2.5651
	W. anomalus	M. gelida	MITO								0.510056	0.607135			0.464772								0.303365
	W. anomalus	M. gelida	NUCL								0.122827
