# Supplementary material for: Identification of Stress-Related Genes and a Comparative Analysis of the Amino Acid Compositions of Translated Coding Sequences Based on Draft Genome Sequences of Antarctic Yeasts
Source: Front Microbiol. 2021 Feb 5;12:623171. doi: 10.3389/fmicb.2021.623171 (PMC7902016; doi:10.3389/fmicb.2021.623171)
Supplement: Supplementary Table 4 — Yeasts for which the genomes were retrieved from the NCBI database. The temperature of cultivation was obtained from culture collection databases [ATCC (https://www.atcc.org/), CBS (https://wi.knaw.nl/), VKM (http://www.vkm.ru/), JCM (https://jcm.brc.riken.jp/en/)]. [file Table_4.XLSX]

## Sheet: MCBI yeasts
	Table S4. Yeasts for which the genomes were retrieved from the NCBI database. The temperature of cultivation was obtained from culture collection databases (ATCC (https://www.atcc.org/), CBS (https://wi.knaw.nl/), VKM (http://www.vkm.ru/), JCM (https://jcm.brc.riken.jp/en/)).
	Yeast	Temperature for growth (ºC)
	Ambrosiozyma kashinagacola JCM 15019	25
	Ambrosiozyma monospora JCM 7599	25
	Ambrosiozyma philentoma NRRL Y-7523	25
	Apiotrichum brassicae JCM 1599	25
	Apiotrichum domesticum JCM 9580	25
	Apiotrichum gamsii JCM 9941	25
	Ashbya gossypii FDAG1	26
	Brettanomyces bruxellensis CBS 2796	32
	Brettanomyces bruxellensis LAMAP2480	26
	Candida albicans 12C	35
	Candida albicans 19F	35
	Candida albicans 3153A	27
	Candida albicans A123	34
	Candida albicans A155	34
	Candida albicans A20	34
	Candida albicans A203	34
	Candida albicans A48	34
	Candida albicans A67	34
	Candida albicans A84	35
	Candida albicans A92	34
	Candida albicans ATCC 10231	25
	Candida albicans Ca529L	35
	Candida albicans Ca6	35
	Candida albicans CHN1	34
	Candida albicans GC75	35
	Candida albicans L26	35
	Candida albicans P37005	27
	Candida albicans P37037	27
	Candida albicans P37039	27
	Candida albicans P57055	27
	Candida albicans P57072	27
	Candida albicans P60002	27
	Candida albicans P75010	27
	Candida albicans P75016	27
	Candida albicans P75063	27
	Candida albicans P76055	27
	Candida albicans P76067	27
	Candida albicans P78042	27
	Candida albicans P78048	35
	Candida albicans P87	30
	Candida albicans P94015	35
	Candida albicans SC5314	27
	Candida albicans UAB012	35
	Candida albicans UAB040-W3D3	35
	Candida albicans UAB090-W2D7	35
	Candida albicans WO-1	35
	Candida apicola NRRL Y-50540	24
	Candida arabinofermentans NRRL YB-2248	25
	Candida boidinii Cb18	24
	Candida boidinii DBVPG6799	24
	Candida boidinii DBVPG7578	24
	Candida boidinii DBVPG8035	24
	Candida boidinii GF002	24
	Candida boidinii JCM 9604	25
	Candida boidinii NDK27A1	24
	Candida boidinii NRRL Y-2332	25
	Candida boidinii TOMC-Y13	24
	Candida boidinii TOMC-Y47	24
	Candida boidinii UNISS-Cb60	24
	Candida boidinii Y01308	24
	Candida bracarensis CBS 10154	30
	Candida carpophila JCM 9396	25
	Candida castellii CBS 4332	25
	Candida dubliniensis CD36	25
	Candida dubliniensis UOB319	25
	Candida dubliniensis UOB320	25
	Candida duobushaemulonis B09383	25
	Candida glabrata 1A	25
	Candida glabrata 2A	25
	Candida glabrata 2B	25
	Candida glabrata 3A	25
	Candida glabrata 3B	25
	Candida glabrata CBS138	25
	Candida glabrata CCTCC M202019	25
	Candida glabrata DSY565	25
	Candida glabrata FFUL887	25
	Candida glabrata UAB047-W10D4	25
	Candida haemulonis B11899	25
	Candida hawaiiana UWOPS91-698.3	25
	Candida intermedia CBS 141442	25
	Candida intermedia JCM 1607	25
	Candida intermedia PYCC 4715	32
	Candida ipomoeae UWOPS 01-141c3	25
	Candida ipomoeae UWOPS 10-104.1	25
	Candida ipomoeae UWOPS 99-324.1	25
	Candida magnoliae PYCC 2903	32
	Candida maltosa Xu316	25
	Candida nivariensis CBS 9983	25
	Candida orthopsilosis AY2	25
	Candida orthopsilosis Co 90-125	25
	Candida orthopsilosis MCO456	24
	Candida parapsilosis CBS6318	25
	Candida parapsilosis GA1	30
	Candida pseudohaemulonii UZ153	30
	Candida pseudohaemulonis B12108	30
	Candida psychrophila	15
	Candida sake CBA6005	25
	Candida sojae GF41	25
	Candida succiphila JCM 9445	25
	Candida tenuis ATCC 10573	25
	Candida torresii CBS 5152	25
	Candida tropicalis 121	27
	Candida tropicalis MYA-3404	30
	Candida tropicalis Y6604	27
	Capronia coronata CBS 617.96	23
	Capronia epimyces CBS 606.96	25
	Citeromyces matritensis NRRL Y-2407	25
	Coccidioides immitis H538.4	37
	Coccidioides immitis RMSCC 2394	37
	Coccidioides immitis RMSCC 3703	37
	Coccidioides posadasii C735 delta SOWgp	25
	Coccidioides posadasii CPA 0001	25
	Coccidioides posadasii CPA 0020	25
	Coccidioides posadasii CPA 0066	25
	Coccidioides posadasii RMSCC 1037	25
	Coccidioides posadasii RMSCC 1038	25
	Coccidioides posadasii RMSCC 2133	25
	Coccidioides posadasii RMSCC 3488	25
	Coccidioides posadasii RMSCC 3700	25
	Coccidioides posadasii str. Silveira	25
	Cryptococcus albidus var. albidus NRRL Y-1402	25
	Cryptococcus amylolentus CBS 6039	25
	Cryptococcus amylolentus CBS 6273	27
	Cryptococcus depauperatus CBS 7841	25
	Cryptococcus depauperatus CBS 7855	25
	Cryptococcus gattii E566	27
	Cryptococcus gattii EJB2	27
	Cryptococcus gattii NT-10	27
	Cryptococcus gattii Ru294	27
	Cryptococcus gattii VGI R265 HL B8	27
	Cryptococcus gattii WM276	27
	Cryptococcus neoformans var. grubi c8	27
	Cryptococcus neoformans var. grubii	25
	Cryptococcus neoformans var. grubii 125.91	27
	Cryptococcus neoformans var. grubii A1-35-8	27
	Cryptococcus neoformans var. grubii A2-102-5	27
	Cryptococcus neoformans var. grubii A5-35-17	27
	Cryptococcus neoformans var. grubii AD1-7a	27
	Cryptococcus neoformans var. grubii AD1-83a	27
	Cryptococcus neoformans var. grubii AD2-60a	27
	Cryptococcus neoformans var. grubii BK147	27
	Cryptococcus neoformans var. grubii Br795	27
	Cryptococcus neoformans var. grubii Bt1	27
	Cryptococcus neoformans var. grubii Bt120	27
	Cryptococcus neoformans var. grubii Bt15	27
	Cryptococcus neoformans var. grubii Bt6	27
	Cryptococcus neoformans var. grubii Bt8	27
	Cryptococcus neoformans var. grubii c23	27
	Cryptococcus neoformans var. grubii c45	27
	Cryptococcus neoformans var. grubii CCTP51	27
	Cryptococcus neoformans var. grubii CHC193	27
	Cryptococcus neoformans var. grubii CM20	27
	Cryptococcus neoformans var. grubii CM24	27
	Cryptococcus neoformans var. grubii CM36	27
	Cryptococcus neoformans var. grubii CM50	27
	Cryptococcus neoformans var. grubii CM52	27
	Cryptococcus neoformans var. grubii CM64	27
	Cryptococcus neoformans var. grubii D17-1	27
	Cryptococcus neoformans var. grubii Gb118	27
	Cryptococcus neoformans var. grubii H99	27
	Cryptococcus neoformans var. grubii MW-RSA1955	27
	Cryptococcus neoformans var. grubii MW-RSA36	27
	Cryptococcus neoformans var. grubii MW-RSA852	27
	Cryptococcus neoformans var. grubii RCT21	27
	Cryptococcus neoformans var. grubii RCT54	27
	Cryptococcus neoformans var. grubii RCT6	27
	Cryptococcus neoformans var. grubii Th8	27
	Cryptococcus neoformans var. grubii Tu259-1	27
	Cryptococcus neoformans var. grubii Tu40-1	27
	Cryptococcus neoformans var. grubii Ze90-1	27
	Cryptococcus neoformans var. neoformans JEC21	27
	Cryptococcus neoformans var. neoformans XL280	27
	Cyberlindnera fabianii 65	25
	Cyberlindnera fabianii JCM 3601	25
	Cyberlindnera jadinii CBS1600	25
	Cyberlindnera jadinii NBRC 0988	24
	Cyberlindnera jadinii NRRL Y-1542	25
	Debaryomyces fabryi CBS 789	25
	Debaryomyces hansenii CBS767	25
	Debaryomyces hansenii J6	25
	Debaryomyces hansenii var. hansenii MTCC 234	25
	Debaryomyces hansenii Y-3	25
	Dioszegia aurantiaca JCM 2956	17
	Dioszegia crocea JCM 2961	20
	Eremothecium coryli CBS 5749	34
	Eremothecium cymbalariae DBVPG#7215	25
	Eremothecium gossypii ATCC 10895	24
	Eremothecium sinecaudum ATCC 58844	25
	Glaciozyma antarctica PI12 KZ627146-KZ627165	10
	Glaciozyma antarctica PI12, ASRT ASRT.1 WGS	10
	Hanseniaspora guilliermondii UTAD222	25
	Hanseniaspora osmophila AWRI3579	25
	Hanseniaspora uvarum 34-9	25
	Hanseniaspora uvarum AWRI3580	25
	Hanseniaspora uvarum AWRI3581	25
	Hanseniaspora uvarum CBA6001	25
	Hanseniaspora uvarum DSM 2768	26
	Hanseniaspora valbyensis NRRL Y-1626	25
	Hanseniaspora vineae T02 05AF	25
	Hanseniaspora vineae T02 19AF	25
	Holtermanniella nyarrowii JCM 11471	17
	Hyphopichia homilentoma JCM 1507	25
	Kazachstania africana CBS 2517	24
	Kazachstania naganishii CBS 8797	27
	Kazachstania saulgeensis	25
	Kazachstania servazzii CBA6004	25
	Kazachstania servazzii SRCM102023	25
	Kluyveromyces aestuarii ATCC 18862	23
	Kluyveromyces dobzhanskii CBS 2104	30
	Kluyveromyces lactis GG799	25
	Kluyveromyces lactis NRRL Y-1140	25
	Kluyveromyces marxianus	24
	Kluyveromyces marxianus B0399	24
	Kluyveromyces marxianus CBS4857	35
	Kluyveromyces marxianus DMB1	24
	Kluyveromyces marxianus DMKU3-1042	24
	Kluyveromyces marxianus IIPE453	24
	Kluyveromyces marxianus LHW-O	24
	Kluyveromyces marxianus NRRL Y-6860	24
	Kluyveromyces marxianus UFS-Y2791	24
	Kluyveromyces marxianus var. marxianus KCTC 17555	24
	Kluyveromyces wickerhamii UCD 54-210	25
	Knoxdaviesia capensis CMW40890	24
	Knoxdaviesia proteae CMW40885	25
	Knufia petricola MA 5789	25
	Knufia petricola MA5790	25
	Kockovaella imperatae NRRL Y-17943	25
	Komagataella pastoris ATCC 28485	25
	Komagataella pastoris DSMZ 70382	25
	Komagataella pastoris JPS014	25
	Komagataella pastoris JPS019	25
	Komagataella pastoris JPS056	25
	Komagataella pastoris JPS060	25
	Komagataella pastoris JPS072	25
	Komagataella pastoris JPS086	25
	Komagataella pastoris JPS094	25
	Komagataella pastoris JPS095	25
	Komagataella pastoris JPS194	25
	Komagataella pastoris JPS230	25
	Komagataella pastoris JPS233	25
	Komagataella pastoris JPS289	25
	Komagataella pastoris JPS300	25
	Komagataella pastoris JPS379	25
	Komagataella pastoris JPS391	25
	Komagataella pastoris JPS394	25
	Komagataella pastoris JPS478	25
	Komagataella pastoris JPS495	25
	Komagataella pastoris JPS496	25
	Komagataella pastoris JPS500	25
	Komagataella pastoris JPS535	25
	Komagataella pastoris JPS536	25
	Komagataella pastoris JPS568	25
	Komagataella pastoris JPS604	25
	Komagataella pastoris JPS664	25
	Komagataella pastoris JPS670	25
	Komagataella pastoris JPS682	25
	Komagataella pastoris JPS733	25
	Komagataella pastoris JPS749	25
	Komagataella pastoris JPS782	25
	Komagataella phaffii CBS 7435	25
	Komagataella phaffii GS115	25
	Komagataella phaffii OCZY OCZY.1 WGS	25
	Komagataella phaffii WT	25
	Kretzschmaria deusta DSM 104547	28
	Kuraishia capsulata CBS 1993	25
	Kwoniella bestiolae CBS 10118	25
	Kwoniella dejecticola CBS 10117	25
	Kwoniella heveanensis BCC8398	25
	Kwoniella heveanensis CBS 569	25
	Kwoniella mangroviensis CBS 10435	25
	Kwoniella mangroviensis CBS 8507	25
	Kwoniella mangroviensis CBS 8886	27
	Kwoniella pini CBS 10737	24
	Lachancea dasiensis CBS 10888	25
	Lachancea fermentati	25
	Lachancea kluyveri NRRL Y-12651	25
	Lachancea lanzarotensis CBS 12615	24
	Lachancea meyersii CBS 8951	25
	Lachancea mirantina	24
	Lachancea nothofagi	17
	Lachancea quebecensis - Lachance	24
	Lachancea thermotolerans CBS 6340	25
	Lachancea waltii NCYC 2644	25
	Leucosporidium creatinivorum 62-1032	20
	Leucosporidium creatinivorum JCM 10699	25
	Leucosporidium scottii PYCC 4405	20
	Malassezia caprae CBS 10434	30
	Malassezia cuniculi CBS 11721	35
	Malassezia dermatis CBS 9169	32
	Malassezia dermatis JCM 11348	32
	Malassezia equina CBS 9969	30
	Malassezia furfur 4DS	30
	Malassezia furfur CBS 1878	28
	Malassezia furfur CBS 4172	30
	Malassezia furfur CBS 7019	32
	Malassezia furfur CBS 7710	30
	Malassezia furfur CBS 7982	32
	Malassezia furfur JPLK23	30
	Malassezia globosa CBS 7966	30
	Malassezia globosa CBS 7990	30
	Malassezia japonica CBS 9431	32
	Malassezia japonica JCM 11963	32
	Malassezia nana CBS 9557	30
	Malassezia nana JCM 12085	30
	Malassezia obtusa CBS 7876	30
	Malassezia pachydermatis CBS 1879	28
	Malassezia restricta CBS 7877	30
	Malassezia restricta CBS 8742	32
	Malassezia restricta KCTC 27527	30
	Malassezia slooffiae CBS 7956	32
	Malassezia sympodialis ATCC 42132	37
	Malassezia sympodialis ATCC 44340	30
	Malassezia sympodialis ATCC 96806	30
	Malassezia sympodialis KS024	30
	Malassezia vespertilionis NWHC:44797-103	24
	Malassezia yamatoensis MY9725	30
	Metschnikowia aberdeeniae SUB 05-213.1	25
	Metschnikowia aberdeeniae UWOPS 07-202.1	25
	Metschnikowia aff. pulcherrima UCD127	25
	Metschnikowia arizonensis UWOPS 99-103.3.1	25
	Metschnikowia arizonensis UWOPS 99-103.4	25
	Metschnikowia australis UFMG-CM-Y6158	10
	Metschnikowia bicuspidata var. bicuspidata NRRL YB-4993	25
	Metschnikowia borealis SUB 99-207.1	25
	Metschnikowia borealis UWOPS 96-101.1	25
	Metschnikowia bowlesiae UWOPS 04-243x5	25
	Metschnikowia bowlesiae UWOPS 12-611.1	25
	Metschnikowia bowlesiae UWOPS 12-619.1	25
	Metschnikowia cerradonensis UFMG 03-T67.1	25
	Metschnikowia cerradonensis UFMG 03-T68.1	25
	Metschnikowia colocasiae UWOPS 03-134.2	25
	Metschnikowia colocasiae UWOPS 03-202.1	25
	Metschnikowia continentalis UWOPS 95-402.1	30
	Metschnikowia continentalis UWOPS 96-173	30
	Metschnikowia cubensis MUCL 45751	30
	Metschnikowia cubensis MUCL 45753	30
	Metschnikowia dekortorum UWOPS 01-142b3	25
	Metschnikowia dekortorum UWOPS 03-172.2	25
	Metschnikowia drakensbergensis EBD-CdVSA09-2T	25
	Metschnikowia drakensbergensis EBD-CdVSA10-2A	25
	Metschnikowia drosophilae UWOPS83-1135.3	30
	Metschnikowia drosophilae UWOPS83-1143.1	30
	Metschnikowia fructicola 277	25
	Metschnikowia fructicola AP47	25
	Metschnikowia hamakuensis UWOPS 04-199.1	20
	Metschnikowia hamakuensis UWOPS 04-207.1	18
	Metschnikowia hawaiiensis UWOPS 87-2203.2	25
	Metschnikowia hawaiiensis UWOPS 91-745.2	25
	Metschnikowia hibisci UWOPS 95-797.2	25
	Metschnikowia hibisci UWOPS 95-805.1	25
	Metschnikowia kamakouana UWOPS 04-112.5	18
	Metschnikowia kamakouana UWOPS 04-206.1	20
	Metschnikowia kipukae UWOPS 00-669.2	25
	Metschnikowia lochheadii UWOPS 03-167a3	25
	Metschnikowia lochheadii UWOPS 99-661.1	25
	Metschnikowia matae var. maris UFMG-CM-Y397T	25
	Metschnikowia matae var. matae UFMG-CM-Y391A	25
	Metschnikowia matae var. matae UFMG-CM-Y395T	25
	Metschnikowia mauinuiana UWOPS 04-110.4	25
	Metschnikowia mauinuiana UWOPS 04-190.1	25
	Metschnikowia orientalis UWOPS05-269.1	25
	Metschnikowia orientalis UWOPS99-745.6	25
	Metschnikowia proteae EBD-A10Y1	25
	Metschnikowia proteae EBD-T1Y1T	25
	Metschnikowia santaceciliae UWOPS 01-142b1	25
	Metschnikowia santaceciliae UWOPS 01-517a1	25
	Metschnikowia shivogae UWOPS 04-310.1	25
	Metschnikowia shivogae UWOPS 07-203.2	25
	Metschnikowia similis UWOPS 03-133.4	25
	Metschnikowia similis UWOPS 03-158.2	25
	Meyerozyma caribbica	26
	Meyerozyma caribbica MG20W	26
	Meyerozyma guilliermondii ATCC 6260	25
	Meyerozyma guilliermondii W2	25
	Millerozyma farinosa CBS 7064	32
	Millerozyma farinosa KCTC 27753	30
	Moesziomyces antarcticus JCM 10317	25
	Moesziomyces antarcticus T-34	25
	Moesziomyces aphidis DSM 70725	25
	Mrakia blollopis SK-4	15
	Mrakia frigida JCM 7857	17
	Mrakia frigida Nwmf-AP1	18
	Mrakia psychrophila NN053900	18
	Nadsonia fulvescens var. elongata DSM 6958	20
	Naganishia albida JCM 2334	25
	Naganishia albida NT2002	25
	Nakazawaea peltata JCM 9829	25
	Nakazawaea wickerhamii NRRL Y-2563	25
	Naumovozyma castellii CBS 4309	25
	Naumovozyma castellii NRRL Y-12630	25
	Naumovozyma dairenensis 763 NDAI	25
	Naumovozyma dairenensis CBS 421	25
	Ogataea methanolica JCM 10240	25
	Ogataea parapolymorpha DL-1	37
	Ogataea polymorpha BY4329	32
	Ogataea polymorpha NCYC 495 leu1.1	32
	Pachysolen tannophilus NRRL Y-2460	25
	Phaffia rhodozyma CBS 7918	25
	Pichia kudriavzevii CBS5147	25
	Pichia kudriavzevii CBS573	25
	Pichia kudriavzevii Ckrusei653	35
	Pichia kudriavzevii M12	30
	Pichia kudriavzevii NBRC 1279	24
	Pichia kudriavzevii NG7	30
	Pichia kudriavzevii SD108	30
	Pichia kudriavzevii SJP	30
	Pichia membranifaciens KS47-1	24
	Pichia membranifaciens NRRL Y-2026	25
	Pichia pastoris CBS 7435	30
	Pichia pastoris GS115	30
	Pichia sorbitophila CBS 7064	32
	Priceomyces haplophilus JCM 1635	25
	Pseudozyma hubeiensis NBRC 105055	25
	Pseudozyma hubeiensis SY62	35
	Pseudozyma tsukubaensis NBRC 1940	24
	Rhodotorula graminis WP1	25
	Rhodotorula mucilaginosa C2.5t1	28
	Rhodotorula mucilaginosa IIPL32	28
	Rhodotorula mucilaginosa JGTA-S1	28
	Rhodotorula mucilaginosa RIT389	28
	Rhodotorula toruloides ATCC 10657	25
	Rhodotorula toruloides ATCC 10788	25
	Rhodotorula toruloides ATCC 204091	26
	Rhodotorula toruloides CGMCC 2.1609	26
	Rhodotorula toruloides IFO0559	26
	Rhodotorula toruloides JCM 10020	25
	Rhodotorula toruloides JCM 10021	25
	Rhodotorula toruloides JCM 10049	25
	Rhodotorula toruloides JCM 24501	20
	Rhodotorula toruloides MTCC 457	26
	Rhodotorula toruloides NBRC 0880	24
	Rhodotorula toruloides NP11	26
	Saccharomyces arboricola H-6	23
	Saccharomyces bayanus 623-6C	30
	Saccharomyces cerevisiae	25
	Saccharomyces cerevisiae 15V-P4	25
	Saccharomyces cerevisiae 1B-D1606	25
	Saccharomyces cerevisiae 245	25
	Saccharomyces cerevisiae 25-25-2V-P3982	25
	Saccharomyces cerevisiae 309	25
	Saccharomyces cerevisiae 376	25
	Saccharomyces cerevisiae 390 D2	25
	Saccharomyces cerevisiae 4124-S60	25
	Saccharomyces cerevisiae 460	25
	Saccharomyces cerevisiae 6464	25
	Saccharomyces cerevisiae 6P-33G-D373	25
	Saccharomyces cerevisiae 74-D694	25
	Saccharomyces cerevisiae 9464	25
	Saccharomyces cerevisiae 98-5	25
	Saccharomyces cerevisiae AWRI1631	25
	Saccharomyces cerevisiae AWRI796	25
	Saccharomyces cerevisiae BAW-6	25
	Saccharomyces cerevisiae BC187	25
	Saccharomyces cerevisiae BG1	25
	Saccharomyces cerevisiae BY4741	25
	Saccharomyces cerevisiae BY4742	25
	Saccharomyces cerevisiae CBS 7960	25
	Saccharomyces cerevisiae CBS1171	25
	Saccharomyces cerevisiae CBS7957	25
	Saccharomyces cerevisiae CBS7959	25
	Saccharomyces cerevisiae CDRDR sf H	25
	Saccharomyces cerevisiae CEN.PK113-7D	25
	Saccharomyces cerevisiae CEN.PK2-1Ca	25
	Saccharomyces cerevisiae CLIB215	25
	Saccharomyces cerevisiae CLIB215 3B	25
	Saccharomyces cerevisiae CLIB219	25
	Saccharomyces cerevisiae CLIB324	25
	Saccharomyces cerevisiae CLIB382	25
	Saccharomyces cerevisiae CLIB560	25
	Saccharomyces cerevisiae CRIRIwf A11	25
	Saccharomyces cerevisiae D273-10B	25
	Saccharomyces cerevisiae DBVPG6044	25
	Saccharomyces cerevisiae DBVPG6765	25
	Saccharomyces cerevisiae EBY.VW4000	25
	Saccharomyces cerevisiae EC9-8	25
	Saccharomyces cerevisiae EDV493	25
	Saccharomyces cerevisiae FL100	25
	Saccharomyces cerevisiae FostersB	25
	Saccharomyces cerevisiae FostersO	25
	Saccharomyces cerevisiae FY1679	25
	Saccharomyces cerevisiae g833-1B	25
	Saccharomyces cerevisiae GLBRCY22-3	25
	Saccharomyces cerevisiae GSY2239	25
	Saccharomyces cerevisiae GUJ105	25
	Saccharomyces cerevisiae HCNKIsf G7	25
	Saccharomyces cerevisiae HCNTHsf C5	25
	Saccharomyces cerevisiae HCNTHsf F8	25
	Saccharomyces cerevisiae HPRMAwf D10	25
	Saccharomyces cerevisiae HPRMTsf H7	25
	Saccharomyces cerevisiae I-328	25
	Saccharomyces cerevisiae IR-2	25
	Saccharomyces cerevisiae ISO12	25
	Saccharomyces cerevisiae JAY291	25
	Saccharomyces cerevisiae JK9-3d	25
	Saccharomyces cerevisiae K11	25
	Saccharomyces cerevisiae Kagoshima no. 2	25
	Saccharomyces cerevisiae KS11	25
	Saccharomyces cerevisiae Kyokai no. 7	25
	Saccharomyces cerevisiae L1528	25
	Saccharomyces cerevisiae Lalvin L2056	25
	Saccharomyces cerevisiae Lalvin QA23	25
	Saccharomyces cerevisiae Lava32 15	25
	Saccharomyces cerevisiae Lava32 6	25
	Saccharomyces cerevisiae Lava38 1	25
	Saccharomyces cerevisiae M22	25
	Saccharomyces cerevisiae M2ONO800 1A	25
	Saccharomyces cerevisiae M3707	25
	Saccharomyces cerevisiae M3836	25
	Saccharomyces cerevisiae M3837	25
	Saccharomyces cerevisiae M3838	25
	Saccharomyces cerevisiae M3839	25
	Saccharomyces cerevisiae M5	25
	Saccharomyces cerevisiae MARARsf A10	25
	Saccharomyces cerevisiae MCN1500 10C	25
	Saccharomyces cerevisiae MCN1500 3B	25
	Saccharomyces cerevisiae MCN1500 3C	25
	Saccharomyces cerevisiae MJ73	25
	Saccharomyces cerevisiae MT1	25
	Saccharomyces cerevisiae MTKSKsf E2	25
	Saccharomyces cerevisiae MUCL42908	25
	Saccharomyces cerevisiae N15	25
	Saccharomyces cerevisiae N85	25
	Saccharomyces cerevisiae NAM34-4C	25
	Saccharomyces cerevisiae NCIM3186	25
	Saccharomyces cerevisiae NRRL Y-12632	25
	Saccharomyces cerevisiae NRRLY1545	25
	Saccharomyces cerevisiae NRRY1791	25
	Saccharomyces cerevisiae NSEBRsf A9	25
	Saccharomyces cerevisiae NSERVsf F8	25
	Saccharomyces cerevisiae NY1308	25
	Saccharomyces cerevisiae OakArd11	25
	Saccharomyces cerevisiae OakBod21	25
	Saccharomyces cerevisiae OakGri7	25
	Saccharomyces cerevisiae OakRom3	25
	Saccharomyces cerevisiae P283	25
	Saccharomyces cerevisiae P301	25
	Saccharomyces cerevisiae PW5	25
	Saccharomyces cerevisiae R008	25
	Saccharomyces cerevisiae R103	25
	Saccharomyces cerevisiae RedStar	25
	Saccharomyces cerevisiae RM11-1a	25
	Saccharomyces cerevisiae S288c	25
	Saccharomyces cerevisiae SEY6210	25
	Saccharomyces cerevisiae Sigma1278b	25
	Saccharomyces cerevisiae SK1	25
	Saccharomyces cerevisiae Sol7-2	25
	Saccharomyces cerevisiae SPSC01	25
	Saccharomyces cerevisiae SRCM100587	25
	Saccharomyces cerevisiae T.52 2H	25
	Saccharomyces cerevisiae T.52 3A	25
	Saccharomyces cerevisiae T.52 3C	25
	Saccharomyces cerevisiae T.52 5A	25
	Saccharomyces cerevisiae T.52 5E	25
	Saccharomyces cerevisiae T16	25
	Saccharomyces cerevisiae T52	25
	Saccharomyces cerevisiae T63	25
	Saccharomyces cerevisiae T73	25
	Saccharomyces cerevisiae T78	25
	Saccharomyces cerevisiae T8	25
	Saccharomyces cerevisiae TL229 alpha	25
	Saccharomyces cerevisiae TNPLST-4-S-2	25
	Saccharomyces cerevisiae UC5	25
	Saccharomyces cerevisiae UCD51	25
	Saccharomyces cerevisiae UFMG A-905	25
	Saccharomyces cerevisiae UWOPS03-461.4	25
	Saccharomyces cerevisiae UWOPS05 217	25
	Saccharomyces cerevisiae Vin13	25
	Saccharomyces cerevisiae VKMY373	25
	Saccharomyces cerevisiae VL3	25
	Saccharomyces cerevisiae VPDN Fino	25
	Saccharomyces cerevisiae VTT A-81062	25
	Saccharomyces cerevisiae W303	25
	Saccharomyces cerevisiae WA C KINGSMILL 10	25
	Saccharomyces cerevisiae WA C MATES 10	25
	Saccharomyces cerevisiae WA C MATES 13	25
	Saccharomyces cerevisiae WA C WAITAKEREROAD 7	25
	Saccharomyces cerevisiae WI C MB95MBMZ 4	25
	Saccharomyces cerevisiae WI C MBSP 15	25
	Saccharomyces cerevisiae WI C MBSP 4	25
	Saccharomyces cerevisiae WI S JASA 13	25
	Saccharomyces cerevisiae WI S JASA 5	25
	Saccharomyces cerevisiae WI S OAKURA 4	25
	Saccharomyces cerevisiae WSERCsf G4	25
	Saccharomyces cerevisiae WSETAwf B1	25
	Saccharomyces cerevisiae X2180-1A	25
	Saccharomyces cerevisiae Y10	25
	Saccharomyces cerevisiae Y12	25
	Saccharomyces cerevisiae Y55	25
	Saccharomyces cerevisiae YA3	25
	Saccharomyces cerevisiae YJSH1	25
	Saccharomyces cerevisiae YPH499	25
	Saccharomyces cerevisiae YPS128	25
	Saccharomyces cerevisiae YPS163	25
	Saccharomyces cerevisiae YQ5	25
	Saccharomyces cerevisiae YS9	25
	Saccharomyces cerevisiae ySR127	25
	Saccharomyces cerevisiae ZP1050	25
	Saccharomyces cerevisiae ZP611	25
	Saccharomyces cerevisiae ZP848	25
	Saccharomyces cerevisiae ZP851	25
	Saccharomyces cerevisiae ZTW1	25
	Saccharomyces eubayanus CBS12357	22
	Saccharomyces eubayanus FM1318	22
	Saccharomyces kluyveri NRRL Y-12651	25
	Saccharomyces kudriavzevii FM1056	32
	Saccharomyces kudriavzevii FM1057	32
	Saccharomyces kudriavzevii FM1062	32
	Saccharomyces kudriavzevii FM1066	32
	Saccharomyces kudriavzevii FM1069	32
	Saccharomyces kudriavzevii FM1071	32
	Saccharomyces kudriavzevii FM1072	32
	Saccharomyces kudriavzevii FM1073	32
	Saccharomyces kudriavzevii FM1074	32
	Saccharomyces kudriavzevii FM1075	32
	Saccharomyces kudriavzevii FM1076	32
	Saccharomyces kudriavzevii FM1077	32
	Saccharomyces kudriavzevii FM1078	32
	Saccharomyces kudriavzevii FM1079	32
	Saccharomyces kudriavzevii FM1094	32
	Saccharomyces kudriavzevii IFO 1802	32
	Saccharomyces kudriavzevii IFO10990	32
	Saccharomyces kudriavzevii IFO10991	32
	Saccharomyces kudriavzevii IFO1803	32
	Saccharomyces kudriavzevii ZP591	30
	Saccharomyces mikatae IFO 1815	25
	Saccharomyces paradoxus CBS432	25
	Saccharomyces paradoxus N44	30
	Saccharomyces paradoxus NRRL Y-17217	25
	Saccharomyces paradoxus UFRJ50816	30
	Saccharomyces paradoxus UWOPS91-917.1	26
	Saccharomyces paradoxus YPS138	26
	Saccharomyces pastorianus 79	30
	Saccharomyces pastorianus CBS 1483	27
	Saccharomyces pastorianus CBS 1503	25
	Saccharomyces pastorianus CBS 1513	30
	Saccharomyces pastorianus CBS1538	30
	Saccharomyces pastorianus CCY48 - 91	30
	Saccharomyces pastorianus Weihenstephan 34 70	30
	Saccharomyces sp. 'boulardii' ATCC MYA-796	30
	Saccharomyces sp. 'boulardii' ATCC MYA-797	30
	Saccharomyces uvarum A9	30
	Saccharomyces uvarum MCYC 623	30
	Saccharomyces uvarum U1	30
	Saccharomyces uvarum U2	30
	Saccharomyces uvarum U3	30
	Saccharomyces uvarum U4	30
	Saitoella complicata NRRL Y-17804	20
	Saprochaete clavata CNRMA 12.647	30
	Scheffersomyces lignosus JCM 9837	25
	Scheffersomyces shehatae ATY839	30
	Scheffersomyces shehatae NBRC 1983	24
	Scheffersomyces stambukii UFMG-CM-Y427	22
	Scheffersomyces stipitis CBS 6054	30
	Solicoccozyma phenolicus JCM 11743	20
	Solicoccozyma terricola JCM 24518	20
	Solicoccozyma terricola JCM 24523	20
	Sporidiobolus salmonicolor	25
	Starmerella bacillaris FRI751	25
	Starmerella bacillaris NP2	25
	Starmerella bacillaris PAS13	25
	Starmerella bacillaris PYCC 3044	25
	Starmerella bombicola JCM 9596	25
	Starmerella bombicola NBRC 10243	24
	Starmerella bombicola PYCC 5882	27
	Symbiotaphrina buchneri JCM 9740	25
	Taphrina deformans JCM 22205	17
	Taphrina deformans PYCC 5710	23
	Taphrina flavorubra JCM 22207	17
	Taphrina populina JCM 22190	17
	Taphrina wiesneri JCM 22204	17
	Tetrapisispora blattae CBS 6284	30
	Tetrapisispora phaffii CBS 4417	30
	Tilletiopsis washingtonensis MCA 4186	25
	Tortispora caseinolytica NRRL Y-17796	25
	Vanderwaltozyma polyspora DSM 70294	25
	Vanrija fragicola JCM 1530	25
	Vanrija humicola JCM 1457	25
	Vanrija humicola UJ1	25
	Wickerhamia fluorescens JCM 1821	25
	Wickerhamiella domercqiae JCM 9478	25
	Wickerhamiella domercqiae PYCC 3067	25
	Wickerhamiella sorbophila DS02	25
	Wickerhamiella versatilis JCM 5958	25
	Wickerhamiella versatilis t-1	25
	Wickerhamomyces anomalus NRRL Y-366	25
	Wickerhamomyces ciferrii NRRL Y-1031	25
	Xanthophyllomyces dendrorhous JCM 9681	25
	Yamadazyma laniorum yHMH7	25
	Yarrowia deformans JCM 1694	25
	Yarrowia keelungensis JCM 14894	25
	Yarrowia lipolytica	25
	Yarrowia lipolytica 1031 YLIP	25
	Yarrowia lipolytica CLIB122	25
	Yarrowia lipolytica CLIB89(W29)	25
	Yarrowia lipolytica H222	25
	Yarrowia lipolytica IBT 446	25
	Yarrowia lipolytica PO1f	25
	Yarrowia lipolytica W29 3	25
	Yarrowia lipolytica WSH-Z06	25
	Yarrowia sp. JCM 30694	25
	Yarrowia sp. JCM 30695	25
	Yarrowia sp. JCM 30696	25
	Zygosaccharomyces bailii ISA1307	25
	Zygosaccharomyces bailii IST302	25
	Zygosaccharomyces kombuchaensis CBS 8849	25
	Zygosaccharomyces parabailii ATCC 60483	24
	Zygosaccharomyces rouxii ATCC42981	25
	Zygosaccharomyces rouxii CBS732	24
	Zygosaccharomyces rouxii NBRC 110957	28
	Zygosaccharomyces rouxii NBRC 1876	30
	Zygosaccharomyces sapae ABT301	27
	Zymomonas mobilis ATCC 31823	30
	Zymomonas mobilis subsp. mobilis ATCC 31822	30
