# Supplementary material for: Identification of Stress-Related Genes and a Comparative Analysis of the Amino Acid Compositions of Translated Coding Sequences Based on Draft Genome Sequences of Antarctic Yeasts
Source: Front Microbiol. 2021 Feb 5;12:623171. doi: 10.3389/fmicb.2021.623171 (PMC7902016; doi:10.3389/fmicb.2021.623171)
Supplement: Supplementary Table 6 — Correlation between amino acid parameters and temperature for growth of yeasts. Slopes from linear regression having R2 of at least 0.7 are shown. [file Table_6.XLSX]

## Sheet: Sheet1
	Table S6. Correlation between amino acid parameters and temperature for growth of yeasts. Slopes from linear regression having R2 of at least 0.7 are shown.
		Tln				Tn				Vf				VMf
	Protein	Antartic yeasts	NCBI yeasts temperature ranges			Antartic yeasts	NCBI yeasts temperature ranges			Antartic yeasts	NCBI yeasts temperature ranges			Antartic yeasts	NCBI yeasts temperature ranges
			T10-22	T23-28	T30-37		T10-22	T23-28	T30-37		T10-22	T23-28	T30-37		T10-22	T23-28	T30-37
	2 3 cyclic nucleotide 3 phosphodiesterase						-0.264				-2.196				0.696	1.369	-0.402
	2 nitropropane dioxygenase		-0.36				0.054		-0.256								-0.376
	2-isopropylmalate synthase													0.946
	20S proteasome subunit									0.687
	20S proteasome subunit alpha 1					-0.875				-0.822				0.173
	20S proteasome subunit beta 2													-0.215
	25S rRNA				-0.406		-0.65								2.4		-0.705
	26S protease regulatory subunit 6A				0.193								0.311				0.289
	26S proteasome regulatory subunit N5								0.32				1.043
	26S proteasome regulatory subunit rpn6			-4.231	-0.234			-0.632	0.052				-0.277			1.261
	26S proteasome subunit P45												-0.166			1.019
	26S proteasome subunit rpt4													3.14
	2OG Fe II oxygenase superfamily			-0.707							-0.243		0.986		0.263
	3 hydroxyisobutyrate dehydrogenase		-0.962								0.654				0.942		0.204
	3 isopropylmalate dehydrogenase										-0.376
	3 keto steroid reductase		-0.613				-0.096	0.368			-0.442
	3-hydroxyacyl-CoA dehydrogenase					1.716
	3-isopropylmalate dehydrogenase	-0.321				-0.202
	3-oxoacid CoA-transferase													1.318
	37S ribosomal S23			-7.387				-0.431								0.284
	37S ribosomal S23 mitochondrial							-0.197	0.114		-1.86		-0.339			-0.283	-0.231
	4 hydroxy 4 methyl 2 oxoglutarate aldolase		0.72					-0.214			-0.576	1.263			0.728
	4 hydroxyphenylpyruvate dioxygenase						0.128		0.281		0.625		0.562
	4 nitrophenylphosphatase				-0.172						0.201		0.293				0.157
	4-aminobutyrate aminotransferase									0.605
	40S ribosomal					-0.3
	40S ribosomal S12	-0.687								0.522				-0.048
	40s ribosomal s19													0.797
	40S ribosomal S2					-0.569
	40S ribosomal S20	0.701								-1.084
	40S ribosomal S22	-0.304								-0.807				-0.675
	40S ribosomal S5												-0.19
	40s ribosomal s6	0.109				0.345				-1.075
	40s ribosomal s7													0.578
	40S ribosomal S9									-1.342
	5 aminolevulinate synthase mitochondrial			1.503
	5 formyltetrahydrofolate cyclo ligase		3.31
	5-oxoprolinase					1.77
	5'-3' exoribonuclease 1					-1.405				1.11				0.857
	5'-3' exoribonuclease 2	0.389				3.231								1.372
	5'/3'-nucleotidase SurE	-0.347
	50S ribosomal l3	0.245				0.338
	54S ribosomal L6			-7.076				-0.749
	54S ribosomal L6 mitochondrial											0.893
	6 7 dimethyl 8 ribityllumazine synthase							0.541								-1.241
	6-phosphofructokinase	0.134				0.438				0.657				0.685
	6-phosphogluconolactonase	0.419
	60S ribosomal L1									-0.927
	60S ribosomal L10									-0.88				-0.413
	60S ribosomal L15 B							0.265				-2.145				-0.603
	60S ribosomal L2	0.343				0.085				0.764
	60S ribosomal L20									0.541
	60S ribosomal L27									-1.801				-1.936
	60S ribosomal L28													-0.696
	60S ribosomal L29									0.975
	60S ribosomal L32	0.301								-0.447				-0.359
	60S ribosomal L4 B				-0.431								-0.441				-0.137
	60S ribosomal L7										-2.223		0.414
	60S ribosomal L8 B															0.438
	60S ribosomal subunit assembly export											1.245				-0.716
	AAA domain-domain-containing													0.985
	ABC1 domain containing				-0.458		-0.113		0.09			1.206	0.699				0.29
	acetolactate synthase	-0.123				-0.317
	acetyl CoA acetyltransferase				-0.207								-0.986				-0.893
	acetyl CoA acyltransferase 2				0.471			-0.185			0.06	0.241	-0.232
	acetyl CoA C acetyltransferase							0.217
	acetyl-CoA acyltransferase													0.197
	acetyl-CoA acyltransferase 2									0.331				-0.372
	acetylornithine aminotransferase	0.481				0.867									0.572
	acetyltransferase					-0.822
	acid protease								-0.09						0.301
	aconitate hydratase									-0.39				-0.933
	Actin cytoskeleton regulatory complex END3						0.25		0.18		1.725		1.239		0.575		0.27
	Actin like				-0.375
	Actin like ARP6		1.64												0.08
	Actin- 5					0.5
	acyl CoA dependent ceramide synthase				0.712							-1.184	1.128		1.233
	Acyl CoA desaturase															-0.545
	Acyl thioesterase 1						0.31										-0.28
	acyl-CoA dehydrogenase	-0.791				-0.222								1.474
	acyl-CoA dehydrogenase/oxidase													1.237
	Acyl-CoA synthetase					1.142								-0.745
	acylpyruvate hydrolase									1.848
	acyltransferase					0.5				-0.635
	adenine nucleotide alpha hydrolases like				-1.058		0.079		-0.204		-0.185						3.35
	adenylate cyclase													-0.733
	Adenylate kinase 2 mitochondrial GTP AMP phosphotransferase						-0.455								0.243
	adenylosuccinate lyase									0.513
	adenylosuccinate synthetase													0.52
	Adenylyl sulfate kinase												0.523				0.273
	adenylylsulfate kinase													0.794
	ADP-ribosylation factor	-0.409				0.289
	AGC/AKT kinase									0.734				0.919
	AGC/PKC kinase									-0.384
	agmatinase	1.42				-1.063
	alanine transaminase		0.321				-0.389				0.361		0.757		0.932
	alcohol acetyltransferase				-0.243				-0.183							-0.884
	Alcohol dehydrogenase 2		1.833								-1.417				1.167	0.443
	Aldo/keto reductase					0.809
	aldo/keto reductase family													0.446
	alkaline phosphatase		0.6				0.36				-0.6
	Alkylphosphocholine resistance LEM3				-0.315			-0.173
	allantoinase												-2.801
	alpha 1 3-glucosidase	0.18				-1				2.725				2.304
	alpha beta hydrolase fold												-0.336
	alpha beta-hydrolase									-2.591				-3.079
	Alpha ketoglutarate dependent sulfonate dioxygenase						0.55
	alpha N terminal methyltransferase 1		-1.517				-0.15				2.717		0.415		-0.183		0.109
	alpha tubulin								-0.111
	alpha-tubulin	-0.183
	alpha/beta-hydrolase					2.527				-1.297				-1.012
	Altered inheritance of mitochondria 23 mitochondrial				0.744				0.622
	alternative cyclin Pcl12									1.684
	amidase signature enzyme							-0.355				0.867
	amidohydrolase 3	-0.993				-2.625
	amine oxidase		-0.757				0.179
	Amino acid acetyltransferase mitochondrial															0.873
	amino acid permease									-0.341				-0.329
	amino acid permease SLC12A domain containing		-0.259													0.701
	aminopeptidase		0.609							-0.868					-0.667
	aminotransferase										-0.826
	AMMECR1 domain-containing	0.441				0.125
	ammonium transporter MEP2		0.41				0.16	-0.339			-0.25				-0.99	-0.607
	amt family ammonium transporter	0.239				1.318
	amylase													1.17
	Ankyrin repeat containing YAR1								-0.116								-0.348
	Antagonist of mitotic exit network 1		-1.382				0.195					0.509	-1.765		-0.547		-0.415
	Anthranilate synthase component 1				0.185
	AP-1 complex subunit gamma-1	0.219				0.281
	apolipo O-domain-containing									-1.294
	Aprataxin like		0.175	1.569			-1.9	0.114			-5.125		-0.248		1.8		0.071
	APSK													-1.874
	arginase									0.771						0.644
	arginine permease						-0.056	0.378	0.332		0.096				-0.182	-1.111	-0.72
	argininosuccinate lyase													0.498
	argininosuccinate synthetase	-0.237				-0.169
	arginyl-tRNA synthetase	-0.069								-0.36				-0.323
	ARM repeat-containing													0.243
	aromatic amino acid aminotransferase I						-0.192				0.496	-1.337			0.419
	aromatic amino acid aminotransferase II															-0.635
	Aromatic L amino acid decarboxylase		-0.542	-0.32					-0.05								0.275
	Arylacetamide deacetylase												-3.838	-0.344			0.518
	arylformamidase													0.649
	Arylsulfatase			-0.472					-0.108							0.238
	asparagine synthase	0.228
	asparagine-tRNA ligase					-0.709				1.136
	asparaginyl-tRNA synthetase									-0.477				-0.294
	aspartate aminotransferase													-0.245
	Aspartate aminotransferase cytoplasmic															0.533
	aspartate aminotransferase mitochondrial		-0.302
	aspartate kinase		0.415		-0.609		0.07		-0.177		-0.19		0.521		0.225
	aspartyl aminopeptidase	0.207	-0.464			0.476
	aspartyl-tRNA synthetase													-0.623
	ATP binding												1.828
	ATP dependent DNA helicase													-0.779
	ATP dependent RNA helicase DBP5								-0.053		0.354	0.834					0.283
	ATP dependent RNA helicase DHH1							0.159			-0.411	0.537	0.248				0.113
	ATP dependent RNA helicase SUB2		0.485				-0.17				-0.285				0.645
	ATP phosphoribosyltransferase	-0.38
	ATP synthase F1 gamma subunit									0.578
	ATP synthase subunit 4 mitochondrial		0.09		0.194						0.39				0.3
	ATP synthase subunit alpha mitochondrial								-0.07
	ATP-binding cassette transporter									-0.963				-0.826
	ATP-citrate synthase subunit 1									-0.201				-1.088
	ATP-dependent DNA helicase									0.515				0.218
	ATP-dependent DNA helicase MPH1	-0.784				1.172				1.439				0.937
	ATP-dependent DNA helicase PIF1	-0.137				-0.5				0.139				-0.593
	ATP-dependent DNA ligase									-2.379
	ATP-dependent Lon protease pim1									-2.505				-1.786
	ATP-dependent RNA helicase A									0.116				0.776
	ATP-dependent RNA helicase DBP10													0.495
	ATP-dependent RNA helicase DBP8	-0.047
	ATP-dependent RNA helicase DBP9	0.235
	ATP-dependent RNA helicase DDX41					0.214				-0.279
	ATP-dependent RNA helicase DED1													-0.324
	ATP-dependent RNA helicase eIF4A	0.262												0.229
	ATP-dependent RNA helicase MAK5					1.171				-0.94
	ATP-sulfurylase									-1.818
	ATPase								-0.1								-1.177
	autophagy Apg6-domain-containing									-0.797
	Autophagy related 27								0.42			1.654	2.667				0.842
	auxin efflux carrier		0.605		0.5							6.295	-0.996	-0.231	0.186	-2.668
	bar-domain-containing	-0.225				0.29				0.989				0.328
	Basic-leucine zipper domain	0.091								0.436				0.582
	Bax inhibitor 1							0.748	0.4			0.965				-1.091
	BET3 family	-0.517				-0.25								1.06
	beta lactamase like		-0.482				-0.568								0.567
	beta-1 2-xylosyltransferase 1									-2.172				-2.019
	beta-glucosidase	-0.762
	beta-glucosidase 1A									-1.681
	beta-ketoacyl reductase									-0.998
	beta-lactamase-like					-1.031								0.559
	bifunctional glutathione transferase peroxidase		-0.24								-0.38		0.199		-0.18		0.54
	Biotin synthase									0.431						0.662
	blue-light-inducible Bli-3-like									4.329				0.606
	BQ2448 43									1.312				0.993
	BQ2448 5274									1.842				2.62
	BQ5605 C001g00610													1.13
	BQ5605 C028g10529	-0.206								-0.534
	Branchpoint-bridging					1.035
	bud site selection													-1.212
	Bud site selection 20													0.349
	bZIP transcription factor													-0.456	0.972
	C 5 sterol desaturase								0.13						0.226		0.164
	C2 domain									0.467
	C2 domain-containing									-0.739
	CAAX prenyl protease 1				-0.832						1.008
	Cactin					-0.436								0.449
	calcium binding			2.406
	calcium binding 39				-0.375				-0.116			-0.705
	calcium channel									-0.615				-1.114
	calcium proton exchanger			1.61	0.453			0.277	0.085				0.465			1.657	0.135
	Calcium-binding NCS-1					0.444								-0.703
	calcium/proton exchanger					-1.057
	calnexin						0.069				-0.273				-0.765
	Calpain-like protease palB/RIM13									0.438				0.593
	CAM1												0.842
	cAMP dependent kinase regulatory subunit		-0.95				-0.086				-0.121				-0.057
	CAP domain-containing									3.098
	CAP1p	0.04								-0.879				-0.366
	capsular associated													0.951
	Carbamoyl phosphate synthase arginine specific small chain							0.245					-0.398
	Carboxypeptidase S										2.56
	cardiolipin specific phospholipase						-0.208								1.193
	casein kinase I	0.294				0.643								-0.211
	catalase	0.271	0.502		0.176		-0.135		-0.094		0.25		0.439		-0.152		-0.271
	catalytic activity		0.7								-2.85				-0.683
	cathepsin A carboxypeptidase C							0.391				-1.139	-0.181			0.601	-0.249
	cell division control 3		-0.25				-0.091
	Cell division control 7									-1.379
	cell division cycle 2-like	-0.075				-0.125								-1.289
	cell division cycle 37									0.629				-0.374
	Cellulase					1.271
	ceramide glucosyltransferase	0.435				1.667	-0.079				0.483			-0.623	0.398
	cerevisin	-0.514				0.695						-1.034
	chaperone DnaK	-0.249				-1.479
	chaperonin 10-like					-0.429
	chaperonin GroL	0.265								0.622
	charged multivesicular body 6								0.114								0.517
	Chitin deacetylase 1	0.518												-0.694
	Chitin deacetylase 2		0.187		-0.555		0.157		-0.13		-0.697		-0.677		-0.953		-0.133
	chitinase	2.064				1.125
	Chitobiosyldiphosphodolichol beta mannosyltransferase		-0.458				0.131				0.812		0.473		-0.415
	chloride channel other eukaryote									-1.063				-0.659
	choline kinase					-0.292				-0.857				-0.953
	Choline transport				-0.204				-0.166								-0.355
	Chorismate mutase														0.477
	chorismate synthase					0.418
	Chromatin modification related EAF3				0.733							-1.242					-0.421
	chromatin remodeling-related									-1.812
	chromatin structure remodeling complex rsc8				0.505
	CIC11C00000000115								-0.282		-0.323				0.109
	CIC11C00000000459							0.171			-0.158
	CIC11C00000000467		0.094										0.439				0.211
	CIC11C00000000636				0.267		0.085		-0.07		0.329
	CIC11C00000000641		0.244		0.637			0.32	0.154		-0.083	0.392	-0.266				-0.198
	CIC11C00000001002						0.113				0.246						0.468
	CIC11C00000001017						0.113	0.583			0.165				-0.26
	CIC11C00000001082		-0.673	-0.744	-0.47		-0.192	-0.43	-0.16			0.454	0.29		0.231	0.642	0.201
	CIC11C00000001312											-3.372
	CIC11C00000001336		-0.428		0.106		-0.095					0.816	0.67			-0.186	-0.148
	CIC11C00000001489						0.123	1.035	0.809
	CIC11C00000001506		0.109		-0.065		0.091		-0.167				0.904		0.229		-0.206
	CIC11C00000001527				-0.176		0.19		-0.14		-0.816				0.271	0.498	0.202
	CIC11C00000001658				-0.286				0.377
	CIC11C00000001700		-0.18		-0.493				-0.085						0.45
	CIC11C00000001865				-0.753										1.067
	CIC11C00000002060							0.919				-2.358
	CIC11C00000002177		0.625				0.257		0.335						-0.268		-0.397
	CIC11C00000002298		-0.258	1.1	0.383						-0.268				0.26	0.667
	CIC11C00000002368				-0.939											-0.626
	CIC11C00000002377			1.749	0.455		-0.123						0.606
	CIC11C00000002626		-0.22		-0.302		-0.077										-1.118
	CIC11C00000002991		0.197		0.157								1.061		0.52	1.432	0.554
	CIC11C00000003031		0.63													-1.622	-0.731
	CIC11C00000003107		0.753		0.317		-0.24	0.145			0.276				0.29
	CIC11C00000003187		0.734		0.436			0.943	0.832				1.049		-0.157		0.294
	CIC11C00000003355				0.363				0.178				0.34				-0.218
	CIC11C00000003395										-0.25
	CIC11C00000003411		0.187		-0.444		0.315		-0.278		0.469		0.17		-0.169
	CIC11C00000003427		0.16					0.777
	CIC11C00000003461							1.268				-5.484	-1.471
	CIC11C00000003504			1.635	0.516								0.886
	CIC11C00000003653		0.587				0.125	0.235	0.14		-0.262	0.935			0.375
	CIC11C00000003700						0.063		0.218		0.446
	CIC11C00000003787		0.415				-0.074				0.257		0.402		0.19		0.854
	CIC11C00000003825		0.417
	CIC11C00000004108		0.346		0.114		0.161		0.074		-0.118		0.18		0.418	-0.47	0.086
	CIC11C00000004114			-1.181									-5.675		0.241		-3.292
	CIC11C00000004277				0.22				0.24				0.508				-0.11
	CIC11C00000004323		-0.584		-0.313		-0.089				0.516	2.041	1.344
	CIC11C00000004563												0.159			-0.202	-0.164
	CIC11C00000004613		1.421								-1.343
	CIC11C00000004655		-0.95				0.675		-0.261		-0.65				-0.825	-2.218	-1.179
	CIC11C00000004906		0.365		-0.331		0.089	0.315	0.33				0.427				-0.378
	CIC11C00000004914						-0.103		0.138		0.363				0.65
	CIC11C00000005152		0.19	1.226			0.172					1.454			-0.159
	CIC11C00000005410		0.068	1.48	0.337		0.114		0.445		0.514		2.384		0.144	0.647	0.592
	CIC11C00000005456		-0.44	1.618	0.359										-0.145
	CIC11C00000005488		0.818				0.176
	CIC11C00000005559				0.726		-0.135				0.619
	CIC11C00000005600		0.49		0.275											1.843
	CIC11C00000005651		0.228				-0.102	0.742			-2.373				-0.313
	CIC11C00000005746												0.716
	CIC11C00000005895												1.172				0.329
	citrate synthase															0.486
	Citrate synthase mitochondrial															0.514
	clathrin heavy chain									0.443
	Clathrin light chain											-2.518			-0.458
	Clc1p				-0.607		-0.185		-0.261		-1.048				-0.155
	CNH domain-domain-containing	-0.183												0.799
	co-chaperone					0.438
	cofilin	0.059				0.345				1.205
	Complex I intermediate associated 30 mitochondrial		-1.056	1.252			-0.733	0.722			-0.444				0.767
	condensin complex subunit 1													-0.687
	COP9 signalosome complex subunit 5		-0.331								-0.562
	copper amine oxidase													-0.443
	Coproporphyrinogen-III oxidase	0.137												0.162
	CTP synthase		-0.515
	Cu-binding													0.259
	Cu2+-exporting ATPase									-0.623
	cyclin-dependent kinase 1													-0.831
	cystathionine beta lyase												-0.179
	cystathionine beta synthase		-1.135				-0.319								-0.542
	cystathionine gamma lyase		2.835								1.004		0.213		-1.2
	cystathionine gamma synthase		-0.49				0.27				-1.69				-0.25
	cystathionine gamma-synthase					0.709
	Cytochrome b c1 complex subunit Rieske mitochondrial			-1.974								0.848
	Cytochrome b2 mitochondrial							-0.266	0.075			0.872
	Cytochrome b5		-0.55	1.543	-0.93		0.2	1.152			0.715	1.578				1.885
	Cytochrome c heme lyase		0.219				0.772				-0.942				-0.775
	Cytochrome c oxidase assembly COX15											-1.215
	cytochrome c oxidase subunit 1	-0.09
	cytochrome c oxidase subunit 5b	-0.573								0.778				0.766
	cytochrome c peroxidase		0.122				-0.148				0.412				-0.259
	Cytochrome P450 61		0.423		-0.53				0.14			-0.52			0.077		0.6
	cytoplasm				-0.556	0.82							0.465
	cytoplasmic													-0.304
	cytosine deaminase	0.015								1.164				1.946
	cytoskeleton assembly control	0.235				-1.571
	Cytosolic Fe S cluster assembly factor NAR1				0.488
	D lactate dehydrogenase cytochrome										-1.1
	D serine dehydratase								0.056				-0.596			0.694
	D-amino acid oxidase	-0.252				1.207
	d-aspartate oxidase	-0.61				0.388				-0.498
	D-lactate dehydrogenase									1.276
	DapA-like													0.578
	DASH complex subunit Dad4									-1.333
	DASH complex subunit SPC19					0.556
	DASH complex subunit spc34		-0.789		1.518		0.154		-0.325		0.847					-1.905	1.311
	Dbl homology domain-containing													0.375
	DEKNAAC104744				-0.544
	delta 1 pyrroline 5 carboxylate dehydrogenase											-1.067
	Delta 24 24 1 sterol reductase												-0.67			0.462	0.35
	delta8-fatty-acid desaturase													-1.274
	Deoxyhypusine hydroxylase		0.561
	Deoxyribodipyrimidine photo lyase								0.267								-0.535
	dephospho CoA kinase				0.537				0.177								-0.868
	dephospho CoA kinase cab5		0.794				0.131				-0.267				0.178
	dethiobiotin synthase	-0.598				-2.463
	dhs like nad fad binding domain containing														0.422
	di trans poly cis decaprenylcistransferase		0.632				0.263		-0.226						-0.153		0.385
	di- and tripeptidase									0.758
	dienelactone hydrolase					0.237
	dihydroceramidase	0.394				0.517								-0.59
	dihydrofolate reductase		-0.138			0.508	-0.434				-1.534				-0.257
	dihydrolipoyl dehydrogenase				-0.272
	dihydroorotase		0.46				0.318				-0.579
	dihydropteroate synthase	0.182
	Dihydropyrimidinase											-0.458
	dihydroxyacetone kinase				0.162					0.433			0.188				-0.115
	dimethylaniline monooxygenase									-0.586				-1.522
	Diphthamide biosynthesis			1.675								0.275				3.475
	Diphthamide biosynthesis 1								0.114		0.45				0.3
	diphthine synthase		0.599				0.244				-0.175			-1.261	0.381
	DNA directed RNA polymerase I subunit RPA34		1.106		0.328			0.192				1.527					-0.377
	DNA directed RNA polymerase I subunit RPA49		3.383		0.307				0.155								0.319
	DNA directed RNA polymerase III subunit RPC5										-0.69	-2.448
	DNA directed RNA polymerases I and III subunit RPAC1		-0.36				0.6				0.64				-0.34
	DNA directed RNA polymerases I II and III subunit RPABC1								-1.21				-3.492
	DNA glycosylase	0.604			0.468				-0.181	0.322	1.004		1.132	0.642	2.197		1.045
	DNA helicase					0.545
	DNA ligase									0.711
	DNA ligase 1	0.226				-1.254								0.313
	DNA polymerase alpha subunit A	0.302								1.479
	DNA polymerase epsilon subunit D														0.088
	DNA polymerase eta subunit	-0.196												-0.931
	DNA primase large subunit		-0.46									-1.856	-3.996				1.502
	DNA repair RAD14							-0.19
	DNA repair Rad51				0.077
	DNA-binding Ncp1 related									0.914				0.603
	DNA-directed RNA polymerase	0.581
	DNA/RNA helicase	-0.164				-1.5				0.946
	DnaJ like			2.09
	DnaJ like 1														0.07	0.484
	DnaJ related SCJ1				-0.294							-1.609
	Dolichol phosphate mannosyltransferase						0.14								-1.637		0.174
	Dolichyldiphosphatase		0.096						0.325		0.885		0.622		1.058
	DRAP deaminase						0.306					-1.118		0.899
	DUF1014 domain containing							0.29
	DUF1168 domain									-1.902				-1.374
	DUF1295-domain-containing													1.142
	DUF1674 domain	-1.931				0.75
	DUF3984 domain containing									1.629
	DUF427 domain	0.947				-0.125				-0.28				0.945
	DUF500 domain containing								-0.118								0.125
	DUF775 domain containing								0.281				1.505				0.862
	duf89 domain		0.7		0.364		0.317		0.109		1.567		0.255
	dynamin GTPase													-0.296
	Dynamin- GTPase	-0.119								0.527
	ECM14 like								-0.239								0.482
	electron transfer flavoprotein alpha subunit				0.077			-0.329	-0.205				0.335				0.223
	elongation factor 1-alpha					-0.557
	elongation factor 1-gamma					0.521
	Elongation factor Tu mitochondrial																-0.107
	Elongator complex 4				-0.501										0.37
	elongator complex 6							0.515				1.803				0.872
	endo-1 3(4)-beta-glucanase													1.599
	endodeoxyribonuclease									-0.686				-0.581
	endopeptidase					-1.253								0.413
	Endoplasmic reticulum vesicle 25												0.261				0.266
	endoribonuclease L-PSP									0.446
	Endoribonuclease YSH1	-0.238
	endosomal p24a	0.063								-1.93				-0.735
	enolase						0.177									0.599
	enoyl reductase				-0.45			0.325
	epoxide hydrolase	0.469
	epsin				-0.301
	ER derived vesicles erv29						0.177				-0.435				0.293	0.698
	ESCRT-II complex subunit VPS22													0.638
	esterase lipase		-0.3				0.45				0.492				1.9
	Esterase/lipase	0.816
	Etf1	-0.867												1.302
	ethanolaminephosphotransferase		-0.467				-0.066		0.27		-0.215		0.708
	eukaryotic phosphomannomutase	-0.157				0.125								1.634
	Eukaryotic translation initiation factor 3 subunit F							-0.263									0.482
	Eukaryotic translation initiation factor 3 subunit I												-0.407
	Eukaryotic translation initiation factor 3 subunit J		0.36		3.975		0.091		0.7		0.162				-0.161		0.65
	Eukaryotic translation initiation factor 3 subunit M															-1.192	0.405
	eukaryotic translation initiation factor 6							-0.201	0.243								1.669
	EVE domain-domain-containing													0.861
	exodeoxyribonuclease III									-1.308
	exopolyphosphatase		-1.112								1.126			-0.602	0.379
	exosome complex component RRP4	0.519	-0.083				0.617				0.067				0.133
	exosome complex component RRP46				-0.556			-0.394									0.324
	FACT complex subunit POB3									-1.936				-1.528
	FAD dependent oxidoreductase									0.751
	farnesyl diphosphate farnesyltransferase						-0.059						-0.788			-0.537	-0.549
	Farnesyl pyrophosphate synthase				-0.307						-1.536		-0.451		0.288		-0.387
	FAS1 domain containing											2.515
	Fe S cluster assembly DRE2							-0.327				-1.893
	ferrochelatase						0.255		0.141
	ferrochelatase hem15	0.21												-0.309
	fimbrin									-1.095				-1.564
	FK506 binding 3				-0.075												0.238
	FKBP12-associated									2.756				2.2
	Flags: Precursor													1.713
	Flap endonuclease 1		-0.393								-1.156
	flavin containing monooxygenase								0.161		0.92				1.28		-0.701
	flavin-containing monooxygenase	-0.524
	flavo -like									-2.014
	Flavohemoprotein	0.411				-0.905								0.359
	FMN linked oxidoreductase											-0.995
	FOG: Ankyrin repeat	0.79								-1.406				-0.982
	fructose 1 6 bisphosphatase																-0.251
	fructose biphosphate aldolase													-1.06
	fructose bisphosphate aldolase		-0.274				0.236
	fructose-bisphosphate aldolase													0.521
	fumarate hydratase					-0.367
	Fumarate hydratase mitochondrial						-0.216								0.07
	fumarylacetoacetate hydrolase									0.352				0.21
	fumarylacetoacetate hydrolase family		-1.05				-0.125				-1.875				-0.575		0.41
	FUN14 family-domain-containing	-0.68								-3.537
	fungal specific transcription factor domain domain containing		0.242								0.341
	GABA permease															-0.944
	gaba permease-like	-0.239				-0.125								0.529
	GAL4 enhancer									1.586				1.787
	galactokinase		0.495					-0.343			0.935				0.11
	galactose-binding domain-like	0.265				-1.125				-0.324				0.527
	Gamma-butyrobetaine dioxygenase									-1.694
	gamma-glutamyltransferase									0.387				0.319
	gamma-glutamyltranspeptidase									-1.517
	gar1-domain-containing	-0.291												0.596
	GATA-4/5/6 transcription factors													-0.152
	general amino acid permease					0.25				-0.39
	General amino acid permease AGP3							-0.212						-0.583	0.126
	General amino acid permease GAP1		-0.29												0.349
	Genetic interactor of prohibitins 3 mitochondrial		0.708		-0.646		-0.092		-0.117		-0.747		-0.071		-0.22		-0.154
	geranylgeranyl transferase type 1 subunit beta								-0.187
	GINS complex Psf1 component												0.675				0.569
	GLE1-like -domain-containing	0.276
	glucan synthesis regulatory	-0.124								0.405				0.774
	glucosamine 6 phosphate isomerase		0.183								-1.287	0.982			-0.833
	Glucose 6 phosphate 1 dehydrogenase		-1.45				-0.117				-0.533				1.033
	Glucose induced degradation 8				0.423				0.247						0.182	0.57	-0.14
	glucose ribitol dehydrogenase			-1.706								1.386					-0.239
	Glucose starvation modulator 1		0.504				0.07								0.07	-1.325
	glucose-6-phosphate isomerase	0.097
	Glutamate 5 kinase		0.717				-0.133				-0.25				0.2
	glutamate 5 semialdehyde dehydrogenase		-1.125				0.475	0.199	0.084		-1.05	-0.892			0.625
	glutamate decarboxylase										-1.949
	glutamate dehydrogenase									-0.17
	glutamate synthase [NADH]	-0.151				-1.379
	glutamate-tRNA ligase	0.505				0.976				-0.576				-0.829
	glutaminase	0.092				-0.186								-1.168
	glutamine amidotransferase	-0.239								-1.05
	glutamyl tRNA synthetase			1.103							-1.157					0.821
	glutaredoxin					0.083
	glutathione synthase													1.197
	glutathione synthetase														1.013
	Gly-X carboxypeptidase									-0.423
	glycerol 3 phosphate dehydrogenase		-0.196	0.506	-0.98		-0.198	0.211	-0.23		2.158		0.79		-0.648	0.396	-0.38
	glycerol dehydrogenase	-0.264								1.46
	glycerol kinase												0.458
	glycerophosphodiesterase									-1.148
	glycine cleavage system T	0.2										-1.22			0.223
	glycine dehydrogenase	-0.034								1.378				0.757
	glycine hydroxymethyltransferase					0.79				-0.282
	glycogen synthase													-1.236
	glycoprotein									1.598				2.082
	glycoside hydrolase													-0.753
	glycosyl hydrolase					-1.231
	glycosyl transferase									1.702				-0.499
	Glycosylphosphatidylinositol anchor biosynthesis 11		-0.575				-0.6	1.119			-2.5				4.6
	glycylpeptide N tetradecanoyltransferase								-0.069
	glyoxal oxidase					1.325				1.536				0.958
	glyoxylate reductase												0.785		0.732
	gmp synthase								-0.07			0.591				1.836
	Golgi apparatus membrane TVP38				-0.385		0.205								1.326
	Golgi SNAP receptor complex member 1		0.384					0.869	0.392		0.536	1.476			-0.153
	Golgi to ER traffic 1		0.383		-0.5		-0.188		0.162		0.295				0.116
	GPI anchor transamidase								0.121
	GPI anchored wall transfer 1				-0.38		-0.102					-0.983	0.441		0.283	2.788
	GPI mannosyltransferase 1				0.277								-0.431				0.994
	GPI mannosyltransferase 4		0.556				0.074	-0.413			-1.463		0.983		0.407		-0.6
	GPN loop GTPase 2							-0.2			0.109	0.801			-0.214		-0.365
	GroES-like	-0.273												-0.659
	GTP binding nuclear gsp1 Ran				-0.404				0.089		0.12
	GTP cyclohydrolase 1 type 2/Nif3									-1.599
	GTP cyclohydrolase 2				-0.503		0.221				-0.483		0.475			-0.389
	GTP-binding									0.366
	GTPase activating	-0.132								1.698				0.949
	guanine deaminase		0.893				0.264				0.329				-0.086
	guanine nucleotide binding subunit alpha		0.583		-0.308		0.533				0.783				0.15
	guanosine diphosphatase		-0.55								0.6				-2.383
	guanylate kinase					-0.85		-0.196		-1.781				-2
	H ACA ribonucleoprotein complex subunit 1			2.707			-0.103
	HAD like				0.263				-0.084				-0.24
	HAL kinase									-0.982				-1.556
	HCL474Cp						-0.101					0.679				0.205
	HD domain-domain-containing									-1.53
	HDL018Wp								-0.294
	heat shock 90					-0.547
	HEL203Cp				-1				-0.133							0.42	0.115
	hemolysin									0.77				0.409
	HER187Wp								-0.07				-1.707				0.156
	hexokinase					0.417
	HGL280Wp		0.36				0.21		0.137			-0.475	-0.317		0.18		-0.237
	High affinity nicotinic acid transporter															0.879
	histidine acid phosphatase	-0.492				-2				-0.452				-0.632
	histidinol dehydrogenase													-0.439
	histidinol-phosphatase									-1.697
	histidyl tRNA synthetase		-0.822				-0.4				0.411				-0.411
	histidyl-tRNA synthetase									-0.412
	histone acetyltransferase		0.739		0.366		0.393		0.148		-0.786		1.688	-0.863			-0.891
	Histone acetyltransferase ESA1		2.5								-1.1	0.486
	Histone acetyltransferase type B catalytic subunit				0.378				-0.173
	histone deacetylase		-0.6								-1.308				0.692
	histone deacetylase HOS2									-0.337				-0.268
	Histone deacetylase RPD3				0.171											2.658
	histone H1/5													-0.283
	histone h2b	0.688				0.217				0.58				-0.367
	histone H3	-0.515
	histone H3.1	0.272								0.846
	histone-fold-containing													-0.734
	homeobox cut-like					-1								-0.855
	homeodomain-like	-0.678												0.751
	Homoaconitase mitochondrial									0.253				-0.078
	Homocysteine S methyltransferase						-0.062		0.149
	homoisocitrate dehydrogenase		-1.537				0.231	0.585			-0.594	0.876			-0.269	0.189
	Homoserine kinase			1.6				0.65								-2.6
	HRI1 like		-0.98	-1.729			0.26	0.591	-0.836		0.72				-0.08	-0.696
	HSP20 like chaperone															1.214	0.699
	hsp75-like													0.628
	hsp90 co chaperone Cdc37		2.3		1.421		0.133	0.155	0.195		1.333	-0.632	-1.391		-0.067		1.328
	hydroxyacylglutathione hydrolase														0.807
	hydroxyethylthiazole kinase		-3.15			-0.5	-0.15				-0.35				2.55		0.489
	hygromycin phosphotransferase													-0.979
	hypoxanthine guanine phosphoribosyltransferase				0.349				-0.111
	IFA38 like							0.22	-0.233				-0.259				-0.4
	imidazoleglycerol phosphate dehydratase				0.218								0.305				-0.399
	IMP dehydrogenase											1.773
	IMP specific 5 nucleotidase 1		0.406		-0.347
	importin beta-4 subunit									-1.415				-1.558
	IncA domain					-1.25
	Indoleamine 2 3-dioxygenase									0.654
	Ino eighty subunit 1									0.633				1.191
	inorganic phosphate transporter				0.591			-0.215				-0.559	-0.208			-0.803
	inorganic pyrophosphatase		-2.333				-0.15				-1.6				-0.167
	inosine 5 monophosphate dehydrogenase		-0.84				-0.164
	inositol 3 phosphate synthase		0.8				0.14						-0.194		0.32
	Inositol pentakisphosphate 2 kinase								-0.125
	inositolphosphorylceramide B C 26 hydroxylase		-0.709
	iron hydrogenase									1.263
	isochorismatase hydrolase	-0.431		-1.789	1.071				-0.094			-1.645	-1.26				0.485
	isocitrate dehydrogenase			-1.557			0.283								0.729	0.946
	Isocitrate dehydrogenase NAD subunit 1 mitochondrial												0.238
	isocitrate lyase								0.117
	isoleucine-tRNA ligase	-0.254
	Isopenicillin N synthase		-0.821		-0.384	0.214							0.339	0.986	-0.211
	isoprenoid biosynthesis-related	-0.463								2.61				1.227
	J domain containing spf31		-0.149	2.258				0.412				3.028			0.438
	Karyogamy KAR4						-0.15
	Ketol acid reductoisomerase mitochondrial				-0.12			-0.244
	kinase like domain containing							-0.434	0.212
	kinase-like					1.586				-0.661				-0.625
	kinetochore Spc24	-0.679
	kynureninase									-0.825
	Kynurenine 3 monooxygenase						-0.258		-0.092
	kynurenine aminotransferase	-1.026		1.755		-1.667			0.147					-1.927
	kynurenine formamidase																1.032
	L-lactate dehydrogenase									-0.678
	l-mandelate dehydrogenase	0.388				-1.009				0.48				1.122
	lactose permease		0.673				0.139			0.808	-0.533
	lectin mannose-binding 2	0.206				0.292
	Leucine carboxyl methyltransferase 1										-2.39				1.05
	leucine rich repeat domain					1.333
	ligand-effect modulator 3 family	0.409				1.125								1.421
	lipase										-1.185				-0.104
	Lipase GDSL	-0.669
	Lipoyl synthase mitochondrial								0.054
	long chain fatty alcohol oxidase	-0.671				-0.125
	long-chain-fatty-acid-CoA ligase									-1.587				-1.225
	lysine-tRNA ligase									1.042				0.83
	lysophospholipase		-0.6	0.938			0.112
	Lysyl tRNA synthetase				0.315				-0.288
	Maintenance of mitochondrial morphology 1								0.359
	Major Facilitator Superfamily					-1.5				2.53							1.304
	Major facilitator superfamily domain general substrate transporter								-0.169
	major facilitator superfamily transporter				-0.379								-0.378
	malate dehydrogenase		0.59										-0.658
	malate dehydrogenase NAD dependent										1.201
	malate synthase	-0.183				0.248								-0.275
	maltose O-acetyltransferase	0.358
	manganese superoxide dismutase								0.388
	mannan polymerase II complex ANP1 subunit																0.337
	Mannose 1 phosphate guanyltransferase		3.467				1.35				2.883				-0.233
	Mannosyl phosphorylinositol ceramide synthase SUR1		-0.22				-0.11		0.181		-0.24		0.377		1.01
	Mediator of RNA polymerase II transcription subunit 17			2.151
	Mediator of RNA polymerase II transcription subunit 18				0.811						0.275				-0.175
	Mediator of RNA polymerase II transcription subunit 8															-0.462
	Membrane PTM1		0.577				0.077						0.527				0.205
	Metacaspase 1						-0.091				-0.239				0.063
	metalloreductase													1.543
	methionine adenosyltransferase		-0.217
	methionine aminopeptidase				0.25							3.933				2.737
	Methionine aminopeptidase 2		0.284		-0.695		0.211	0.493	-0.162		-0.4		-0.303		-0.287		0.161
	methionyl tRNA synthetase		0.18	0.612				0.196			0.114	-2.46			0.171
	methionyl-tRNA formyltransferase	-0.069				-0.75				0.82
	Methylenetetrahydrofolate dehydrogenase NAD		0.56								0.08				0.6
	methylenetetrahydrofolate reductase						0.7	-0.462							2.5
	Methylthioribose 1 phosphate isomerase										-0.694					0.941
	Methyltransferase domain	-0.342				0.834								-0.505
	mevalonate kinase												0.172
	MICOS complex subunit MIC60		0.28						-0.062						0.112
	MICOS subunit MIC26						0.07
	midasin									0.862				1.475
	mitochondrial					0.376				-0.61
	mitochondrial chaperone BCS1		-0.425				-0.278				-0.708
	mitochondrial complex I NUIM TYKY subunit				-0.526				-0.095				0.33				0.169
	Mitochondrial distribution and morphology 10						-0.342
	Mitochondrial distribution and morphology 34		-0.366												0.083
	Mitochondrial FAD carrier	-0.068				-0.042				0.615				0.432
	Mitochondrial genome maintenance							0.619				-3.013				-1.605
	Mitochondrial genome maintenance MGM101			-2.743												-2.374
	Mitochondrial import inner membrane translocase subunit TIM44						-0.417								-0.4		0.4
	Mitochondrial import inner membrane translocase subunit TIM50										1.7				-2.375
	mitochondrial import inner membrane translocase subunit TIM54										-0.669
	Mitochondrial import receptor subunit TOM40		0.115									-1.542			-0.255		0.574
	mitochondrial inner membrane					-0.619
	Mitochondrial inner membrane magnesium transporter MRS2											0.835
	Mitochondrial inner membrane protease ATP23				0.298		-0.147		-0.131				-0.225				-0.503
	Mitochondrial metal transporter 2							0.209					0.582				0.422
	mitochondrial ornithine carrier									-0.727
	mitochondrial outer membrane 72K									0.439				-0.703
	Mitochondrial peroxiredoxin PRX1											-1.6
	mitochondrial phosphate carrier													0.418
	Mitochondrial processing peptidase subunit beta				0.404		-0.1						-0.404				0.361
	mitotic spindle assembly checkpoint MAD2							0.702								-0.848
	molecular chaperone DnaK	0.121				0.238
	molecular chaperone GroEL	0.228												0.591
	mps1 binder									4.378				3.119
	mRNA 3 end processing YTH1						-0.288
	mRNA capping enzyme subunit alpha						-0.23		-0.173								0.29
	mRNA export factor MEX67		0.275				0.058					-1.162			-0.535
	mRNA splicing													0.266
	mRNA splicing factor									0.182
	MRS7 family	0.773				2.25
	multidrug resistance fnx1				1.22							-0.472	-0.49				-0.13
	Myo inositol 1 phosphate synthase				1.034				-0.163		-0.308	-0.934	-1.116
	myosin 5									-0.33				0.414
	myotubularin													-0.899
	N2227-like -domain-containing									1.12
	NAD binding dehydrogenase family			-0.776				-0.325
	NAD dependent histone deacetylase sir2															-0.676
	NAD P H hydrate epimerase				1.246						-0.368						1.097
	NAD P H quinone oxidoreductase type IV			1.992				0.37								-0.94
	NAD-binding									-0.93				-0.975
	NAD(P)H-hydrate epimerase	0.753
	NADH dehydrogenase subunit 1									-0.737
	NADH dehydrogenase subunit 3	-0.508				-0.143
	NADH dehydrogenase ubiquinone 1 alpha subcomplex assembly factor 5			-1.059	-1.07												0.468
	NADH dehydrogenase ubiquinone flavoprotein 2		1.43				0.22	0.297	0.254		-0.19				1.13	0.735
	NADH pyrophosphatase	-0.713								-1.256
	NADH ubiquinone oxidoreductase 49 kDa subunit mitochondrial				-0.534								0.19				-0.085
	NADH-ubiquinone oxidoreductase													-0.362
	nadph2 dehydrogenase			0.818							0.549		-0.117
	NASP related sim3		1.6		-0.674		0.12						0.254		0.08		-0.192
	Ncp1									-2.623				-0.73
	NCS1 nucleoside transporter		0.135					0.259	-0.119			1.881				1.342	0.36
	NEDD8 activating enzyme E1 catalytic subunit		-0.763		-0.729				-0.186		0.876		0.5		0.163		0.8
	NEDD8 activating enzyme E1 regulatory subunit		0.473						0.097		-0.521				-0.095
	negative transcriptional regulator				1.004				0.237		0.351				0.572
	Ngt1p								0.061			0.311	0.191			0.168	0.098
	nicotinamide riboside kinase		0.62				0.413	-0.331			-1.44				-0.393		0.53
	niemann-Pick C1					-2.115								-0.273
	NifU-like					-0.278
	nitronate monooxygenase								1.007
	Nrap	-0.146								3.169				2.587
	nuclear 96-domain-containing									1.076
	Nuclear distribution PAC1		0.263						-0.105		0.748	-1.028	-0.319		0.822	0.844	0.405
	Nuclear fusion KAR5															-0.437
	nucleic acid binding				0.625
	nucleolar	-1.322											-1.079
	Nucleolar 12	0.337					-0.057							-0.207		0.341
	nucleolar 56		-0.74				0.1			0.728					-0.43		-0.176
	Nucleolar 58						-0.099	0.229
	nucleolar 6													0.639
	Nucleolar GTP binding 2		0.88				0.4				0.28
	nucleolar GTP-binding 2	-0.43								1.769
	nucleolin			1.401	1.749	0.069		0.196	-0.165	1.267				1.215	-0.95
	nucleophile aminohydrolase	-0.69
	Nucleoporin GLE2		0.154														-0.128
	Nucleoporin SEH1														0.852
	nucleosome assembly					-0.233
	NUDIX hydrolase domain-like	0.333				-3.217				0.741
	O methyltransferase				-0.46				-0.2				-0.64				0.2
	Obg like ATPase								0.081
	oligopeptide transporter 8	-0.636				-2.071
	oligosaccharide translocation RFT1								0.345				1.781
	omega-crystallin	-1.629
	Origin recognition complex subunit 5		-0.6				0.178				-0.322	-1.487			1.111
	ORMDL family-domain-containing					2								-1.098
	orotate phosphoribosyltransferase										0.442
	orotidine 5 phosphate decarboxylase						-0.18
	Oxidation resistance 1		0.848
	oxidative stress survival Svf1 like				-0.142				0.219						-0.123
	Palmitoyltransferase AKR1									-2.913				-1.85
	pantothenate kinase			0.891		-0.833
	PAP2 domain-containing	-0.044				0.125				1.408
	PB1 domain-containing									0.386
	peptidase									0.97
	peptide chain release factor 1				-0.702	0.837			-0.056			-0.7
	Peptide N 4 N acetyl beta glucosaminyl asparagine amidase				0.576				-0.136			1.203	0.484		0.452
	peptide transporter PTR2		0.453		0.272				-0.072				-0.052			1.01	0.092
	Peptidyl prolyl cis trans isomerase			0.472				0.622					-1.043
	peptidyl prolyl cis trans isomerase B		-1.08
	Peptidyl prolyl isomerase CWC27				0.388
	peptidyl tRNA hydrolase								0.657				1.637				-0.14
	peptidylprolyl isomerase		1.24		-0.35		0.32		0.15				-0.3				-0.3
	periodic tryptophan 1		-0.975				-0.45				-2				1.075
	permease for cytosine purines uracil thiamine allantoin domain containing			-1.26												-0.614
	peroxin 13		0.3	1.05			0.21					-1.512
	Peroxisomal adenine nucleotide transporter 1		-0.458		-0.188				-0.188		-1.264		0.443		0.971		0.137
	Peroxisomal biogenesis factor 3														0.173	-3.009	0.505
	peroxisomal membrane PMP27				-0.534			-0.604	-0.299				0.611
	Peroxisomal membrane PMP47A		0.212					0.245	0.112						0.231	0.792
	Peroxisome assembly 12												-0.949
	pescadillo									-0.815
	pH response regulator palC				0.329				0.179		-0.382		1.186				0.679
	pH response regulator palI RIM9						0.126	0.608				-1.646				-1.56
	phenylalanyl tRNA synthetase											-0.896	-1.56
	phosphatase									-2.56				-1.023
	phosphatase 2C like domain containing			-0.777	-1.111		0.153						0.233				-0.287
	Phosphatidylglycerol phospholipase C				0.749
	Phosphatidylglycerophosphatase GEP4 mitochondrial										-0.163					-1.426
	Phosphatidylinositol transfer PDR16												-0.725
	phosphatidylserine decarboxylase		-0.66				0.143							-0.547
	phospho 2 dehydro 3 deoxyheptonate aldolase		0.519				0.111				0.469				0.404
	phosphoacetylglucosamine mutase		0.336							-0.404	-0.275			-0.584	0.111		0.3
	Phosphoglucomutase	-0.339				1.674
	Phosphoglucomutase-2													1.481
	phosphomannomutase		-0.475				-0.138
	phosphomethylpyrimidine kinase					0.075
	phosphomevalonate kinase									0.725
	phosphopantothenate cysteine ligase cab2				1.537				0.238				-1.113				0.35
	phosphoribosyltransferase-like													-0.599
	Phosphoserine aminotransferase		0.712				0.062
	Phosphoserine phosphatase				0.524
	phosphotransferase enzyme family	0.2
	phytanoyl CoA dioxygenase				-0.176				-0.186				-0.324
	Pi-transporter A-1									1.072
	Pkinase-domain-containing					0.127				-0.154				-0.178
	plant-inducible													-2.313
	plasma membrane													0.88
	PLC like phosphodiesterase				-0.354
	PLP-dependent transferase													-0.768
	poly A polymerase												-1.151
	Poly(A) polymerase pla1									0.649				0.57
	Polyadenylation factor subunit 2		-1.637		-0.36		-1.5				-3				-0.413
	Polyamine N acetyltransferase 1						0.135								0.327
	polyamine transporter									-0.861
	Polygalacturonase	-1.029								-1.706				-0.753
	polysaccharide lyase family 14													1.097
	polyubiquitin		0.425								0.19				0.245
	PPR	0.509
	pq loop repeat-containing	-0.044				0.69				2.16				1.135
	PQ loop repeat-domain-containing									-0.392
	Pre mRNA processing 45								-0.17							-0.532
	Pre mRNA splicing factor CWC15				-1.1				0.45			1.525	-0.692				-0.358
	Pre mRNA splicing factor CWC25		0.82				0.44								0.68		0.271
	Pre mRNA splicing factor CWC26		-0.298				0.113				-0.591				0.651
	Pre mRNA splicing factor ISY1																-0.193
	Pre mRNA splicing factor SLU7		1.006				0.215				0.311						-0.34
	pre-60S factor REI1	0.03								-0.338				-0.766
	pre-mRNA-splicing factor 18	0.33				-0.091
	pre-mRNA-splicing factor ISY1	-1.332				-0.69								0.483
	Pre-mRNA-splicing factor SLU7													-0.514
	Pre-mRNA-splicing factor SPF27									0.298
	pre-rRNA processing					2.402								-0.15
	Prefoldin									-1.927				-1.474
	prefoldin subunit	-1.118
	prefoldin subunit 2	0.254				0.345				-0.269
	prenylated rab acceptor PRA1									-0.97
	prephenate dehydrogenase	-0.319				0.292		-0.242		0.364			-0.703
	Profilin													-0.665
	Prohibitin 2															-0.456	-0.282
	prohibitin-2	-0.216
	Proliferating cell nuclear antigen				-0.739
	proliferating cell nuclear antigen pcna								-0.174				0.251				0.056
	proline dehydrogenase		-1.05		-0.449		-0.183				-0.667		0.201		0.55		0.141
	Proline specific permease		0.334	-0.539	-0.9		-0.215		-0.21								-1.84
	proline-rich family									2.675				1.319
	prolyl oligopeptidase	0.186								1.37				0.95
	proteasome regulatory particle subunit							0.305				1.455	-1.014			0.655
	proteasome subunit alpha type 4				0.069				0.163				-0.229				-0.109
	proteasome subunit alpha type 5		-1.412		0.352		-1.088				-1.486	-1.759
	proteasome subunit alpha type-5	0.38				-0.345				0.979				1.211
	Proteasome subunit beta type 6				-0.817				-0.1			-0.937	-2.033			0.322	1.067
	Protein AIM2						-0.171
	protein arginine n methyltransferase				-0.874			0.234					0.579
	protein arginine N methyltransferase 1				-1.775												-0.15
	Protein BCP1	-0.576					0.235		-0.15		-1.896		1.583		0.538
	Protein BFR2									0.744	0.963		-1.768
	Protein CMS1									0.823
	Protein CSN12		1.13	0.303			-0.26	0.142			1.02				-0.16	-0.522
	Protein DCG1			1.927	1.428				-0.108				0.62
	Protein DML1				-0.36
	Protein dom34				0.526							-0.481	-1.163				1.358
	protein farnesyltransferase geranylgeranyltransferase type 1 subunit alpha				0.597				0.32				0.973
	protein fmp52				0.941			-0.374	0.329			-2.481				1.513	0.447
	Protein FMP52 mitochondrial															0.831
	Protein FYV10							0.797	0.697			2.036	0.711			1.041	0.279
	Protein glutamate O methyltransferase		-0.526				-0.069				0.986		-0.394
	Protein GVP36							0.276	0.16
	Protein LTV1	-0.46				0.862				0.459				0.35
	Protein LUC7				-0.28			-0.232	0.207				0.34				0.393
	Protein MPE1					-0.969				-0.482
	protein Mpv17		-1.175				-0.25				0.688	0.915
	protein phosphatase		-0.35	1.781			-0.35		0.21		-0.2				4.35		-1.428
	Protein phosphatase 1 regulatory subunit			3.244								-1.535
	Protein phosphatase 1 regulatory subunit 7							-0.388
	protein phosphatase methylesterase				-0.5								0.772				0.508
	Protein PXR1				-1.744
	Protein SIP5											1.765
	Protein ssh4		1.07				-0.33				0.47				0.67
	Protein SYM1					0.804
	Protein transport BOS1		1.258												0.387
	Protein transport SEC13		-0.077		0.322						0.133				-0.133	-0.371
	Protein transport SEC23									-0.45
	Protein transport SEC9		-0.389										1.003		0.286	0.133	0.397
	protein transporter SEC61 subunit alpha		0.312		0.466				0.167		0.402		0.904		0.264
	Protein vip1									1.019
	Protein YOP1													1.174
	proteinase									-0.582				-0.518
	proteophosphoglycan ppg4									0.388
	protoheme IX farnesyltransferase			1.463									-0.387
	protoporphyrinogen oxidase					-0.522	-0.182
	pseudouridine synthase									1.357
	pumilio-family RNA binding													0.946
	Purine nucleoside permease				0.677		-0.453										0.512
	PX domain-containing													0.376
	PXA domain-domain-containing	1.85				-1.875				-2.682				-0.357
	pyridoxine 4 dehydrogenase		-0.711				-0.271				-1.129				-0.582
	pyrroline 5 carboxylate reductase		0.401				0.236								0.337		0.644
	Pyruvate carboxylase					-1.016
	pyruvate decarboxylase										-0.737
	pyruvate dehydrogenase kinase		0.35				0.16				0.62				0.37
	quinate permease						-0.267								0.095
	quinone oxidoreductase						-0.26
	rab family													-1.651
	rab geranylgeranyltransferase	0.007				-0.125				-0.541
	Rad2 nuclease									1.972
	Ran GTPase activator													-0.85
	ran GTPase-activating 1									0.911				0.842
	RAN kinase	0.264				0.557				0.874
	ras family-domain-containing	0.472				0.248
	Ras modification ERF4								-0.235				0.467
	Regulator of phospholipase D SRF1															-0.896
	Regulator of ribosome biosynthesis											-1.244				0.144
	Regulatory			0.511				-0.633				-3.969
	regulatory cys 3			0.704	0.125				0.475				-3.2				0.25
	related to allantoate permease			-0.719
	related to DUF985 domain		1.88				0.12						-0.674		1.56
	related to lactate dehydrogenase	0.706				1.611
	related to NmrA-like family													0.341
	related to permease of the major facilitator superfamily		1.74				0.3								1.17
	replication factor A 2									-1.217
	replication factor A1	-0.755				-1.375				-0.089				1.215
	Replication factor C subunit 4									0.168
	Repressor of RNA polymerase III transcription MAF1		0.098								0.302
	Required for respiratory growth 9 mitochondrial						0.304
	Respiratory supercomplex factor 2 mitochondrial		-1.48				-0.45				0.15				-0.29		-0.1
	response regulator receiver	0.653				3.448
	reversal of tor2 lethality		-1.247				-0.51				2.778				0.974
	rhamnose mutarotase	0.857								-2.031				-0.393
	RHTO0S05e08130g1 1	-0.454
	riboflavin kinase									-0.449
	Riboflavin synthase				-1.275				-0.433				-0.913
	Ribokinase like								0.471				-3.251
	Ribonuclease H like						-0.061								0.224
	ribonuclease H like domain containing			-0.871
	ribonuclease H2 subunit B	-0.392	-0.124			-0.375				-0.095			1.533	0.801	0.21
	ribonuclease HII				0.251	0.337
	ribonuclease P MRP subunit RPP1								0.245				1.632
	ribonuclease T2						-0.25					1.129
	Ribonuclease T2 like		-2.003				-0.324				-3.103				1.477
	ribonucleoside diphosphate reductase subunit M2		1.55		-0.409		0.125	-0.197							-0.825
	ribose 5-phosphate isomerase									-0.467
	ribose phosphate pyrophosphokinase										0.92				0.301
	Ribose phosphate pyrophosphokinase 1							0.3									0.183
	Ribose-5-phosphate isomerase	-0.072
	ribosomal L10e		-0.252		0.276			-0.253	-0.089				-0.123				0.112
	ribosomal L15									1.535
	ribosomal L38e									2.109				2.448
	Ribosomal RNA small subunit methyltransferase NEP1				0.211				0.107							0.664
	ribosomal S5 domain 2 type			0.464
	ribosomal S8													-0.972
	ribosome assembly 4				-0.143
	Ribosome assembly RRB1		1.125					-0.274			-2.425				-0.15
	ribosome assembly SQT1	0.399				1.521	-0.25					-0.872
	Ribosome biogenesis NOP53				0.52			-0.21	-0.06							-0.593
	Ribosome biogenesis NSA1											-1.085				0.963	-0.378
	Ribosome biogenesis YTM1										-1.008
	ribosome biogenesis-related									0.871				0.28
	Ribosome maturation SDO1				-0.55				-0.191
	ribosome recycling factor			1.273				-0.105
	Ribosome recycling factor mitochondrial		-0.223					-0.314			-0.178
	rIBULOSE phosphate 3 epimerase								-0.194								0.379
	RIO kinase 2		0.091		0.537		-0.082		-0.063		-0.103				0.079	2.135	0.626
	RNA 3 terminal phosphate cyclase like								0.143			-1.206
	RNA binding					2.482
	RNA helicase									-0.693
	RNA lariat debranching enzyme			0.369				-0.153
	RNA polymerase associated LEO1											-1.689	1.487				-0.596
	RNA polymerase associated RTF1				-0.738								-0.429
	RNA polymerase I specific transcription initiation factor RRN3		1.088				0.306				0.642		1.562		-1.364		-0.576
	RNA polymerase I specific transcription initiation factor RRN7											-2.516
	RNA polymerase II holoenzyme cyclin like subunit							0.983
	RNA polymerase II subunit A C terminal domain phosphatase SSU72															1.642
	RNA polymerase II transcription factor B subunit 3		-0.125				0.2				-1.9				1.45
	RNA-binding 39					-1.438
	RNA12 -domain-containing	0.144												0.65
	rossman fold oxidoreductase									-1.346				-0.872
	RPS3 like				-0.237				-0.094			-0.817
	rrna processing-related	0.087				-1.175				0.705
	rRNA-processing 8													0.348
	rRNA-processing 9	0.414				-0.625				-1.125				-0.491
	RTA1 like -domain-containing									-0.489
	RuvB like helicase 1																0.371
	RuvB-like helicase 2	-0.299
	S hydroxymethyl glutathione dehydrogenase							-0.164				0.714
	S-adenosylmethionine transporter									0.404
	S1/P1 nuclease-domain-containing													1.058
	Saccharopine dehydrogenase NADP L glutamate forming		-0.167				0.1				-0.767	0.841			0.833
	SAGA-associated factor 73	-0.236
	salicylate hydroxylase															0.424
	Scramblase-domain-containing									-0.735
	SEC14 cytosolic factor		0.235				0.055			0.626	-0.648			0.357	-0.229
	Secreted beta glucosidase SUN41				-0.516							0.829
	secretory lipase					1.854
	septin ring	0.597				0.9				1.477
	serine hydroxymethyltransferase cytosolic												-0.118				0.463
	serine palmitoyltransferase						0.187				-0.656				0.135
	Serine threonine kinase RIO2				0.459				0.148				0.085
	Serine threonine kinase SSN3		-0.675				-0.35				-1.05				-0.55
	Serine threonine phosphatase 2A activator 2				-0.75											0.492
	serine threonine phosphatase PP1				-0.146								0.104
	Serine threonine phosphatase PP1 1		-0.11		-0.475		-0.055		-0.285		0.183		0.225		-0.11	0.764	-0.165
	seryl tRNA synthetase				0.341
	SET and MYND domain containing														0.1		-0.073
	SH3 domain containing		0.493		0.35				0.179
	Short chain dehydrogenase	-0.565				-0.388								-0.679
	short chain dehydrogenase reductase							0.369
	short chain dehydrogenase reductase sdr							0.274
	signal peptidase I									0.607
	signal recognition particle							0.156	-0.115							-0.25
	Signal recognition particle receptor subunit alpha				-0.162								1.376				-0.129
	signal recognition particle receptor subunit beta										-0.533				1.55
	signal sequence binding	0.292
	Six hairpin glycosidase				-0.964
	Sm-like ribonucleo									-0.854				-0.428
	small GTPase superfamily					0.462
	Smr domain containing		0.36				0.07				0.95				0.22
	Snf7 family		0.589		-0.569			0.291			0.489				-0.239
	snoRNA binding	0.29				4.75				-0.653				-0.401
	snoRNA-binding	-2.403				-0.75				4.409				1.487
	sodium-potassium ATPase	-0.181				-0.5								0.929
	soluble NSF attachment	-0.465				-0.375				-1.085
	solute carrier family 25 member 38		-0.475				-0.134		-0.152
	sorbitol dehydrogenase			-1.183			0.347			0.542	0.462
	sorting nexin-4	0.371				0.857								0.6
	Spc98 family-domain-containing													-0.839
	spermine synthase											-1.959
	sphinganine 1 phosphate aldolase		-0.933				-0.3				-0.5				-0.367	-0.456	-1.155
	Sphingolipid C4 hydroxylase SUR2				2.95		0.196		-1.075			1.506	-1.05			0.215	-0.2
	sphingolipid delta-4 desaturase									-1.344				-0.675
	Sphingosine N acyltransferase LAG1				0.108				0.178								-0.242
	Splicing factor 3A subunit 2					-0.708			0.195					-0.741
	splicing factor 3a subunit 3	-0.164		0.682	0.194		-0.057	0.294						-1.066		0.737
	splicing factor 3B subunit 2													-1.05
	Splicing factor 3B subunit 4						-0.22				-2.517		-0.686		0.645	-0.485
	Sporulation specific 22				-0.768											-1.173
	SPOSA6832 05024	0.341				0.25				-0.738				0.107
	Src homology-3 domain									-0.165				0.328
	SRF TF domain containing							1.159	0.959				0.989				0.389
	stomatin family												-1.141
	subtilase typease			-3.1				0.4				-1.15				-0.9
	Subtilase typease RRT12		-0.442				-0.126		-0.057		0.947				-0.568
	subunit of the Arp2/3 complex	0.24												-0.835
	sugar transporter									-0.458
	Sugar transporter STL1	0.492							0.231
	SurE acid phosphatase	0.25								-0.27
	Survival factor 1								0.199
	synaptobrevin									-2.093				-1.755
	syntaxin 7	1.19				0.914
	syntaxin 8													0.276
	T complex 1 subunit alpha		-0.4				-0.1				-0.5	-0.604
	T complex 1 subunit beta												-0.323			-0.527
	T complex 1 subunit epsilon		-0.393												-0.257
	T complex 1 subunit eta		-0.503
	T complex 1 subunit theta																0.177
	T SNARE affecting a late Golgi compartment 1											1.181
	t SNARE VTI1								-0.37				-2.99
	tannase and feruloyl esterase									0.613
	TATA box binding														0.658
	TATA-box-binding	0.093
	TauD-domain-containing	0.311				0.75
	taurine dioxygenase					-0.542
	TGF beta inducible nuclear 1				1.648			0.175	-0.638		-0.099	-0.839	-0.31			-0.165	-0.088
	Thiamine pathway transporter THI73				0.426
	thiamine pyrophosphokinase		-0.354	2.112	0.405		0.223				-0.619				-0.131		0.716
	thioredoxin				0.563				0.259
	Thioredoxin like fold														0.439		-0.12
	Thioredoxin reductase									-0.24
	THO complex subunit 3															-1.237
	threonine synthase					0.26	0.208			0.652				0.465
	threonine-tRNA ligase	-0.13
	threonyl-tRNA synthetase	0.249
	threonylcarbamoyladenylate synthase		0.943		0.496		-0.192				-1.447		-0.568		0.242		-0.251
	TIGR01456 family HAD hydrolase		0.41				0.08				-0.34				0.17
	Tim17 domain containing		0.421		-0.78		0.101		-0.282		-0.071				-0.111
	TIP-1 family-domain-containing					-2.75				0.762				1.234
	TLC domain-domain-containing													0.882
	topoisomerase iii alpha													-0.631
	TPR repeat									0.958				1.35
	TPR repeat-containing	0.275
	Transaldolase									-0.842
	transcription activator													-1.095
	transcription factor C subunit 7					0.905				0.482
	transcription initiation factor iib										-1.082
	Transcription initiation factor TFIID subunit 10							-0.46				-1.372
	Transcription initiation factor TFIID subunit 12		-0.333		-0.791		0.367	-0.238			0.7				0.1
	Transcription initiation factor TFIID subunit 4																-0.322
	Transcriptional coactivator HFI1 ADA1		-0.353
	transcriptional regulator		0.743		0.579					1.254	-1.064
	transferase					1.104
	translation elongation factor EF 1 alpha				-0.187				0.117
	translation initiation factor eIF 2B subunit alpha		0.953				0.2
	Translation initiation factor eIF 2B subunit beta		1.23				0.33		0.131		0.3		-0.301		-0.71
	translation initiation factor eIF 2B subunit delta						0.173				-2.05
	translation initiation factor eIF 2B subunit gamma								0.178							0.281
	translation machinery associated 46												1.147
	Translin			1.394			0.12
	translocation S66									-1.22				-1.856
	translocation SEC66																0.439
	Transmembrane	0.869								0.273				-0.232
	transporter					0.867
	tricarboxylate carrier				-0.225				0.076				0.198			-0.834	-0.123
	trimethylguanosine synthase								0.174
	trimethyllysine dioxygenase		-0.274				-0.116								0.561
	triose phosphate transporter family domain containing															0.391
	triose-phosphate isomerase					-0.277				0.396
	tRNA A64 2 O ribosylphosphate transferase								0.162
	tRNA dimethylallyltransferase															-0.377
	tRNA guanine 9 N1 methyltransferase				3.176								-3.654
	tRNA isopentenyltransferase											1.305				0.338
	tRNA m5U54 methyltransferase				0.236				-0.119				-0.871			-0.523	-0.129
	tRNA modification GTPase TrmE				0.151								0.583				-0.159
	tRNA pseudouridine(55) synthase	0.032
	tRNA splicing endonuclease subunit Sen54												1.492
	tryptophan aminotransferase		0.083				-0.117				-0.467	-1.768			0.8
	tryptophan synthase beta subunit	0.014
	tryptophanyl-trna synthetase					0.436
	Tubulin alpha chain														0.051		-0.069
	tubulin beta chain						-0.345		0.128						-0.08
	Tubulin gamma chain										0.773					0.621
	type 2C phosphatase		-0.577								-1.281
	tyrosine phosphatase-like	-0.673				-0.625
	tyrosine tRNA ligase				-1.03							-0.874
	tyrosyl-tRNA synthetase	0.395				-0.679
	U2 small nuclear ribonucleoprotein A											1.277
	U3 small nucleolar ribonucleoprotein LCP5											-1.588					1.415
	u3 small nucleolar RNA associated			1.31				0.405
	U3 small nucleolar RNA associated 15				-0.388							-1.928					-0.123
	U3 snoRNP													-0.254
	UBA/TS-N domain-containing									1.356
	Ubiquinone biosynthesis			-7.659				-1.146				-0.978				-0.551
	ubiquinone biosynthesis COQ4			1.115												0.904
	Ubiquinone biosynthesis COQ4 mitochondrial										-2.8				0.98
	ubiquinone biosynthesis COQ9							0.2				-1.376				1.037
	ubiquinone biosynthesis coq9 mitochondrial		0.366				-0.069								-0.201
	ubiquitin conjugating enzyme						-0.078	-0.277	0.337		-0.534				-0.564
	Ubiquitin conjugating enzyme E2 6		1.4				0.7		0.136		-0.475
	ubiquitin specific protease							-0.439								0.928
	ubiquitin-activating enzyme E1									-1.386				-1.298
	ubiquitinyl hydrolase 1									0.958
	UBX domain-containing 1					0.825								0.611
	UDP galactose transporter				0.471		-0.07					0.495	-0.883		0.676		0.831
	UDP glucose 4 epimerase						-0.111				0.922				-1.467
	UDP N acetylglucosamine dolichyl phosphate N acetylglucosaminephosphotransferase				-0.748			-0.273					-0.752				0.513
	UDP N acetylglucosamine pyrophosphorylase		0.708
	UDP N acetylglucosamine transferase subunit ALG13				0.923		-0.246	0.685	0.368		-1.096		1.725		0.358		0.22
	udp-glucose 4-epimerase									-0.676
	UMP-CMP kinase	1.733				0.375				-1.172				-1.257
	universal stress					-0.313
	UPF0643									-1.173				-0.562
	Uracil catabolism 4		0.783		1.135		0.783		0.25		0.617		0.712		1.85
	uracil phosphoribosyltransferase									-0.231
	urea transporter					-0.292				0.912				2.077
	urease									1.486				0.269
	ureidoglycolate hydrolase		1.456	2.456			0.395	0.605			-1.028
	Uroporphyrinogen decarboxylase		1.82
	UV excision repair Rad23												1.008				0.495
	V type proton ATPase subunit B								0.058		-0.5
	V type proton ATPase subunit d		0.314				-0.109
	V type proton ATPase subunit E		-1.659	-1.212			0.321				-0.617				0.389
	V-ATPase V1 sector subunit E									1.35				2.438
	vacuolar 8									-0.548
	Vacuolar aminopeptidase 1				0.617				-0.117		0.207		-1.733				0.667
	vacuolar ATP synthase	-0.239				0.29				-1.602				-1.006
	Vacuolar fusion MON1							-0.239	-0.098				0.612			1.504
	Vacuolar sorting associated 24						0.101
	Vacuolar sorting associated 28																-1.232
	Vacuolar sorting associated 46				1.026				-0.752				-3.119				0.497
	Vacuolar sorting associated VTA1				-0.648								-0.896				0.457
	Vacuolar transporter chaperone 4					0.979
	valosin-containing	0.237				0.667
	velvet factor-domain-containing	0.19
	vesicle fusion-related									1.122				0.738
	WD repeat containing JIP5												-0.493
	Xaa Pro dipeptidase		-3.325		0.963		-0.125		0.193		1.8		-0.84		-2.925	1.039	-0.22
	xaa-Pro aminopeptidase	-0.811				1.708
	xanthine phosphoribosyltransferase 1															0.496
	xanthine/uracil permease	-0.232				-1.25				1.727				0.418
	XPG domain-containing	0.134								0.573				0.859
	xylitol dehydrogenase	0.616				-0.293	0.247		-0.104	-0.474				-0.582			-0.281
	Yqey-like -domain-containing	0.177								2.709				1.606
	ysc84 actin-binding domain													-0.556
	Zinc finger	-0.143
	Zinc finger zpr1																-0.179
	Zinc iron permease											1.257
	zinc-finger ZPR1	-0.241				-0.361				-0.382				-0.732
	zuotin										0.297
