# Supplementary material for: Identification of Stress-Related Genes and a Comparative Analysis of the Amino Acid Compositions of Translated Coding Sequences Based on Draft Genome Sequences of Antarctic Yeasts
Source: Front Microbiol. 2021 Feb 5;12:623171. doi: 10.3389/fmicb.2021.623171 (PMC7902016; doi:10.3389/fmicb.2021.623171)
Supplement: Supplementary Table 7 — Volumes of sites active calculated for enzymes. [file Table_7.XLSX]

## Sheet: Data (3)
Table S7. Volumes of sites active calculated for enzymes.
	Antartic		Template
Enzyme	Yeast	Volume (A3)	PDB model	Organism	Volume (A3)
Acetolactate synthase, mitochondrial	M. gelida	568	1t9c.1.A	Saccharomyces cerevisiae	1198
Acetolactate synthase, mitochondrial	Wanom	568	1t9c.1.A	Saccharomyces cerevisiae	1198
Acetolactate synthase, mitochondrial	C. sake	713	1t9c.1.A	Saccharomyces cerevisiae	1198
Acetolactate synthase, mitochondrial	C. sake	713	1t9c.1.A	Saccharomyces cerevisiae	1198
Acetolactate synthase, mitochondrial	C. sake	713	1t9c.1.A	Saccharomyces cerevisiae	1198
Acetolactate synthase, mitochondrial	P. glacialis	1313	1t9c.1.A	Saccharomyces cerevisiae	1198
Acetolactate synthase, mitochondrial	P. glacialis	1359	1t9c.1.A	Saccharomyces cerevisiae	1198
Alcohol dehydrogenase	C. sake	827	5yln.1.A	Streptococcus pneumoniae	1565
Alcohol dehydrogenase	C. sake	827	5yln.1.A	Streptococcus pneumoniae	1565
Alcohol dehydrogenase	M. gelida	916	5yln.1.A	Streptococcus pneumoniae	1565
Alcohol dehydrogenase	C. sake	1763	4w6z.1.A	Saccharomyces cerevisiae	2161
Alcohol dehydrogenase	C. sake	1763	4w6z.1.A	Saccharomyces cerevisiae	2161
Alcohol dehydrogenase	C. sake	1280	3qj5.1.A	Homo sapiens	1532
Alcohol dehydrogenase	C. sake	1280	3qj5.1.A	Homo sapiens	1532
Alcohol dehydrogenase	C. sake	1280	3qj5.1.A	Homo sapiens	1532
Alcohol dehydrogenase	C. sake	2016	4w6z.1.A	Saccharomyces cerevisiae	2161
Alcohol dehydrogenase	C. sake	2016	4w6z.1.A	Saccharomyces cerevisiae	2161
Alcohol dehydrogenase	C. sake	2103	1mc5.1.A	Homo sapiens	2177
Alcohol dehydrogenase	C. sake	1450	2fzw.1.A	Homo sapiens	1360
Alcohol dehydrogenase	C. sake	1450	2fzw.1.A	Homo sapiens	1360
Alcohol dehydrogenase	Cryptococcus sp.	1841	3qj5.1.A	Homo sapiens	1532
Alcohol dehydrogenase	P. glacialis	1841	3qj5.1.A	Homo sapiens	1532
Alcohol dehydrogenase	Tetracladium sp.	1825	4dl9.1.A	Solanum lycopersicum	1398
Alcohol dehydrogenase	V. victoriae	1825	4dl9.1.A	Solanum lycopersicum	1398
Aspartate-semialdehyde dehydrogenase	Cryptococcus sp.	1169	5cef.1.A	Cryptococcus neoformans	2508
Aspartate-semialdehyde dehydrogenase	Cryptococcus sp.	1169	5cef.1.A	Cryptococcus neoformans	2508
Aspartate-semialdehyde dehydrogenase	P. glacialis	1171	5cef.1.A	Cryptococcus neoformans	2508
Aspartate-semialdehyde dehydrogenase	P. glacialis	1218	5cef.1.A	Cryptococcus neoformans	2508
Aspartate-semialdehyde dehydrogenase	Cryptococcus sp.	1335	5cef.1.A	Cryptococcus neoformans	2508
Aspartate-semialdehyde dehydrogenase	P. glacialis	1397	5cef.1.A	Cryptococcus neoformans	2508
Aspartate-semialdehyde dehydrogenase	P. glacialis	1416	5cef.1.A	Cryptococcus neoformans	2508
Aspartate-semialdehyde dehydrogenase	P. glacialis	1591	5cef.1.A	Cryptococcus neoformans	2508
Aspartate-semialdehyde dehydrogenase	Cryptococcus sp.	1623	5cef.1.A	Cryptococcus neoformans	2508
Aspartate-semialdehyde dehydrogenase	C. sake	1782	3hsk.1.A	Candida albicans	2473
Aspartate-semialdehyde dehydrogenase	C. sake	1782	3hsk.1.A	Candida albicans	2473
Aspartate-semialdehyde dehydrogenase	C. sake	1782	3hsk.1.A	Candida albicans	2473
Catalase	M. gelida	1697	1e93.1.A	Proteus mirabilis	1898
Catalase	M. gelida	1697	1e93.1.A	Proteus mirabilis	1898
Catalase	Tetracladium sp.	1489	1iph.1.A	Escherichia coli	1590
Catalase	V. victoriae	1489	1iph.1.A	Escherichia coli	1590
Catalase	C. sake	1571	6rjn.1.A	Komagataella pastoris	1558
Catalase	C. sake	1571	6rjn.1.A	Komagataella pastoris	1558
Catalase	L. creatinivorum	1730	1sy7.1.A	Neurospora crassa	1345
Catalase	L. creatinivorum	1730	1sy7.1.A	Neurospora crassa	1345
Cysteine synthase	Tetracladium sp.	497	5jjc.1.A	Scheffersomyces stipitis	1026
Cysteine synthase	V. victoriae	497	5jjc.1.A	Scheffersomyces stipitis	1026
Cysteine synthase	C. sake	524	5jjc.1.A	Scheffersomyces stipitis	1026
Cysteine synthase	C. sake	524	5jjc.1.A	Scheffersomyces stipitis	1026
Cysteine synthase	P. glacialis	621	5jjc.1.A	Scheffersomyces stipitis	1026
Deoxyuridine 5'-triphosphate nucleotidohydrolase	C. sake	782	3f4f.1.A	Saccharomyces cerevisiae	693
Fructose-1,6-bisphosphatase	L. creatinivorum	503	1dcu.1.A	Pisum sativum	933
Fructose-1,6-bisphosphatase	Tetracladium sp.	405	1fbp.1.A	Sus scrofa	650
Fructose-1,6-bisphosphatase	V. victoriae	460	1fbp.1.A	Sus scrofa	650
Fructose-1,6-bisphosphatase	L. creatinivorum	858	1dcu.1.A	Pisum sativum	933
Fructose-1,6-bisphosphatase	Cryptococcus sp.	611	2qvr.1.A	Escherichia coli	659
Fructose-1,6-bisphosphatase	P. glacialis	611	2qvr.1.A	Escherichia coli	659
Fructose-1,6-bisphosphatase	L. creatinivorum	939	1dcu.1.A	Pisum sativum	933
Fructose-1,6-bisphosphatase	L. creatinivorum	953	1dcu.1.A	Pisum sativum	933
Fructose-1,6-bisphosphatase	V. victoriae	1202	1yz0.1.A	Sus scrofa	1167
Fructose-1,6-bisphosphatase	Tetracladium sp.	1307	1yz0.1.A	Sus scrofa	1167
Fructose-1,6-bisphosphatase	Tetracladium sp.	2188	1yz0.1.A	Sus scrofa	1167
Fructose-1,6-bisphosphatase	V. victoriae	2188	1yz0.1.A	Sus scrofa	1167
Fructose-bisphosphate aldolase	M. gelida	668	3qm3.1.A	Campylobacter jejuni	1379
Fructose-bisphosphate aldolase	Wanom	668	3qm3.1.A	Campylobacter jejuni	1379
Fructose-bisphosphate aldolase	L. creatinivorum	692	3qm3.1.A	Campylobacter jejuni	1379
Fructose-bisphosphate aldolase	L. creatinivorum	826	3qm3.1.A	Campylobacter jejuni	1379
Fructose-bisphosphate aldolase	C. sake	903	3qm3.1.A	Campylobacter jejuni	1379
Fructose-bisphosphate aldolase	Cryptococcus sp.	915	3qm3.1.A	Campylobacter jejuni	1379
Glucose-6-phosphate isomerase	V. victoriae	481	4wmj.1.A	Colias eurytheme	1264
Glucose-6-phosphate isomerase	Cryptococcus sp.	1586	4wmj.1.A	Colias eurytheme	1264
Glucose-6-phosphate isomerase	C. sake	1690	4wmj.1.A	Colias eurytheme	1264
Glucose-6-phosphate isomerase	C. sake	1690	4wmj.1.A	Colias eurytheme	1264
Glucose-6-phosphate isomerase	Cryptococcus sp.	1846	4wmj.1.A	Colias eurytheme	1264
Inorganic pyrphosphatase	Tetracladium sp.	1122	2ik2.1.A	Saccharomyces cerevisiae	1112
Inorganic pyrphosphatase	V. victoriae	1122	2ik2.1.A	Saccharomyces cerevisiae	1112
Inorganic pyrphosphatase	Cryptococcus sp.	806	1ypp.1.A	Saccharomyces cerevisiae	748
Inorganic pyrphosphatase	P. glacialis	806	1ypp.1.A	Saccharomyces cerevisiae	748
Inorganic pyrphosphatase	C. sake	1254	1wgi.1.A	Saccharomyces cerevisiae	1097
Inorganic pyrphosphatase	C. sake	1254	1wgi.1.A	Saccharomyces cerevisiae	1097
Inorganic pyrphosphatase	C. sake	1254	1wgi.1.A	Saccharomyces cerevisiae	1097
Inorganic pyrphosphatase	C. sake	990	1ypp.1.A	Saccharomyces cerevisiae	748
Inorganic pyrphosphatase	C. sake	990	1ypp.1.A	Saccharomyces cerevisiae	748
Inorganic pyrphosphatase	Tetracladium sp.	1630	1ypp.1.A	Saccharomyces cerevisiae	748
Malate dehydrogenase	C. sake	538	5zi2.1.A	Saccharomyces cerevisiae	944
Malate dehydrogenase	C. sake	538	5zi2.1.A	Saccharomyces cerevisiae	944
Malate dehydrogenase	V. victoriae	620	5zi2.1.A	Saccharomyces cerevisiae	944
Malate dehydrogenase	Tetracladium sp.	621	5zi2.1.A	Saccharomyces cerevisiae	944
Malate dehydrogenase	C. sake	805	5zi2.1.A	Saccharomyces cerevisiae	944
Malate dehydrogenase	M. gelida	681	3tl2.1.A	Bacillus anthracis	792
Malate dehydrogenase	C. sake	664	1emd.1.A	Escherichia coli	734
Malate dehydrogenase	C. sake	664	1emd.1.A	Escherichia coli	734
Malate dehydrogenase	C. sake	854	5zi2.1.A	Saccharomyces cerevisiae	944
Malate dehydrogenase	Cryptococcus sp.	1100	5zi2.1.A	Saccharomyces cerevisiae	944
pyridoxine 5'-phosphate oxidase	M. gelida	2107	1nrg.1.A	Homo sapiens	1446
Transketolase	Tetracladium sp.	917	5hgx.1.A	Scheffersomyces stipitis	1039
Transketolase	V. victoriae	917	5hgx.1.A	Scheffersomyces stipitis	1039
Transketolase	M. gelida	964	3m49.1.A	Bacillus anthracis	1002
Transketolase	M. gelida	964	3m49.1.A	Bacillus anthracis	1002
Transketolase	C. sake	909	5hje.1.A	Scheffersomyces stipitis	861
Transketolase	C. sake	909	5hje.1.A	Scheffersomyces stipitis	861
Transketolase	Cryptococcus sp.	1355	5nd5.1.A	Chlamydomonas reinhardtii	832
Transketolase	P. glacialis	1355	5nd5.1.A	Chlamydomonas reinhardtii	832
Uracil phosphoribosyltransferase	Cryptococcus sp.	733	1upf.1.A	Toxoplasma gondii	1552
Uracil phosphoribosyltransferase	P. glacialis	733	1upf.1.A	Toxoplasma gondii	1552
Uracil phosphoribosyltransferase	C. sake	942	1jlr.1.A	Escherichia coli	1067
Uracil phosphoribosyltransferase	M. gelida	1077	3dmp.2.A	Burkholderia pseudomallei	1153
Uracil phosphoribosyltransferase	L. creatinivorum	1664	1jls.1.A	Toxoplasma gondii	1053
